# Supplementary material for: Multi‐Omics Analysis in Autoimmunity: Identification of MicroRNA Regulatory Networks and Cell‐Type‐Specific Dysregulations in Multiple Sclerosis and Type 1 Diabetes
Source: MedComm (2020). 2026 Apr 2;7(4):e70647. doi: 10.1002/mco2.70647 (PMC13051886; doi:10.1002/mco2.70647)
Supplement: Supplementary file 2 — Supporting File 1: mco270647‐sup‐0002‐tableS2.csv [file MCO2-7-e70647-s006.csv]

	ID	logFC	AveExpr	t	P.Value	adj.P.Val	Q.Value	B
MIMAT0003886_st	hsa-miR-769-5p	-1.21514862814715	3.24631120558375	-4.56643850509517	0.000158380025640308	0.0235254255833051	0.0105528106210047	0.977473991487039
MIMAT0000068_st	hsa-miR-15a-5p	-1.0639398632856	6.16641382033659	-4.48404291332688	0.000193280503646889	0.0235254255833051	0.0105528106210047	0.801842024441044
MIMAT0000761_st	hsa-miR-324-5p	-1.00928956986548	4.78243416917358	-4.36527145650634	0.000257613157748619	0.0235254255833051	0.0105528106210047	0.548222821901495
MIMAT0000462_st	hsa-miR-206	-1.62217235977444	2.5971483102625	-4.24601830159559	0.000343808288168142	0.0235254255833051	0.0105528106210047	0.293231025606588
MIMAT0000085_st	hsa-miR-28-5p	-0.569640010414648	7.52993043359344	-4.12657284002911	0.000459036559118236	0.0235254255833051	0.0105528106210047	0.0377108591493238
MIMAT0005825_st	hsa-miR-1180-3p	-0.926217716688434	3.15396731859593	-4.12491128565842	0.000460885382045596	0.0235254255833051	0.0105528106210047	0.0341567463822576
MIMAT0000077_st	hsa-miR-22-3p	-1.08468181665471	7.90457266233543	-4.09879608469764	0.000490938513478575	0.0235254255833051	0.0105528106210047	-0.0217006432176259
MIMAT0019878_st	hsa-miR-4745-5p	-0.686248666944053	6.66722785883886	-4.07233867510112	0.000523376816995039	0.0235254255833051	0.0105528106210047	-0.0782808231622703
MIMAT0003338_st	hsa-miR-660-5p	-0.858740962120976	3.31929715145175	-4.06557589211949	0.00053200545018339	0.0235254255833051	0.0105528106210047	-0.0927414738656633
MIMAT0002819_st	hsa-miR-193b-3p	1.32077117073659	2.70476919168596	4.02408182033737	0.000588135639582627	0.0235254255833051	0.0105528106210047	-0.181446885649343
MIMAT0027542_st	hsa-miR-6821-5p	-0.713809677860587	6.58100157043997	-3.88633562301087	0.000820163976041882	0.0298241445833412	0.0133782298053222	-0.475548351216672
MIMAT0003393_st	hsa-miR-425-5p	-0.495437641558919	7.77952639125336	-3.74858829811048	0.00114266571588696	0.0359364607291447	0.016120034178381	-0.768746565129183
MIMAT0027600_st	hsa-miR-6850-5p	-0.79736961762914	6.84004806537465	-3.73948500700145	0.0011679349736972	0.0359364607291447	0.016120034178381	-0.788080083229442
MIMAT0027500_st	hsa-miR-6800-5p	-0.806659418468811	6.8844000235253	-3.70331193530308	0.00127391469181068	0.0363975626231623	0.0163268708601372	-0.864842362397915
MIMAT0027492_st	hsa-miR-6796-5p	-0.546716096778439	3.98457206057071	-3.59256570680593	0.00166090332088785	0.0404207293519738	0.0181315445496965	-1.09915967519904
MIMAT0025847_st	hsa-miR-6511b-5p	0.852795412674581	2.89389892408165	3.59038780060382	0.00166957225647731	0.0404207293519738	0.0181315445496965	-1.10375599756616
MIMAT0027598_st	hsa-miR-6849-5p	-0.827618685727963	4.05576794486941	-3.56637530338239	0.00176815096794284	0.0404207293519738	0.0181315445496965	-1.15439996112454
MIMAT0019778_st	hsa-miR-4689	-0.584591773154656	5.12312003517471	-3.5545143254973	0.00181893282083882	0.0404207293519738	0.0181315445496965	-1.17939283761862
MIMAT0018987_st	hsa-miR-4463	-0.555519575580743	6.06640617366032	-3.52784332367387	0.0019384127851855	0.0408086902144315	0.0183055723263835	-1.23553561593583
MIMAT0000424_st	hsa-miR-128-3p	-0.775202195001909	4.06232590688175	-3.4299471916168	0.00244665542365095	0.0489331084730189	0.0219499462394126	-1.44087331545664
MIMAT0005796_st	hsa-miR-1271-5p	-0.543731609849443	5.35584077516046	-3.39650306582725	0.0026485492247097	0.0504485566611371	0.0226297315074209	-1.51073328747371
MIMAT0000510_st	hsa-miR-320a	0.476822215094757	10.1274489326527	3.33510414614091	0.00306240756315851	0.0522338882897893	0.023430578510428	-1.63856251426162
MIMAT0027478_st	hsa-miR-6789-5p	-0.642906293509386	6.65739263284494	-3.32257105945097	0.0031543275169417	0.0522338882897893	0.023430578510428	-1.66458450570493
MIMAT0000069_st	hsa-miR-16-5p	-0.432514228427063	11.2109212434712	-3.3029263692843	0.00330384039994158	0.0522338882897893	0.023430578510428	-1.70532124306132
MIMAT0004810_st	hsa-miR-629-5p	-0.691357109738501	4.08036956057066	-3.29587575535979	0.00335916710258798	0.0522338882897893	0.023430578510428	-1.71992652412815
MIMAT0005793_st	hsa-miR-320c	0.461684414737523	10.1849758118116	3.29134406973491	0.00339520273883631	0.0522338882897893	0.023430578510428	-1.72930950762134
MIMAT0005792_st	hsa-miR-320b	0.485594855039286	9.96158207455551	3.26666182747631	0.00359817750738743	0.0524355764581428	0.0235210498618429	-1.78035386816802
MIMAT0019715_st	hsa-miR-4651	-0.557790485441862	5.47400735025943	-3.25819455433845	0.00367049035206999	0.0524355764581428	0.0235210498618429	-1.79784057296815
MIMAT0000278_st	hsa-miR-221-3p	-0.478331859859463	8.37422931876199	-3.19366442620607	0.00426993932269949	0.057703598265697	0.0258841287479436	-1.93068597547578
MIMAT0000431_st	hsa-miR-140-5p	-0.811078251458781	4.40596132661467	-3.18791184255478	0.00432776986992727	0.057703598265697	0.0258841287479436	-1.94249100974973
MIMAT0000646_st	hsa-miR-155-5p	-0.555918657494633	9.43554284059078	-3.16770156093974	0.00453702403747998	0.058542245644903	0.0262603211759711	-1.98391442884696
MIMAT0025855_st	hsa-miR-6723-5p	-0.961131045611694	3.02258760423195	-3.12998500562494	0.00495404226536944	0.0619255283171179	0.027777961789561	-2.06100251764344
MIMAT0000692_st	hsa-miR-30e-5p	-0.502887403727613	6.72313989040408	-3.08720131916463	0.00547199129843817	0.0631150447853081	0.0283115437209453	-2.14809158718271
MIMAT0027480_st	hsa-miR-6790-5p	-1.04266366685333	3.58340117272932	-3.07657489521476	0.00560852837371325	0.0631150447853081	0.0283115437209453	-2.16966163555596
MIMAT0004509_st	hsa-miR-93-3p	-1.03831695542177	2.64607065915527	-3.07595267083168	0.00561662429427535	0.0631150447853081	0.0283115437209453	-2.1709238927731
MIMAT0019069_st	hsa-miR-4530	-0.655133969792846	6.72909021031148	-3.07108462370811	0.00568035403067773	0.0631150447853081	0.0283115437209453	-2.1807963740247
MIMAT0003218_st	hsa-miR-92b-3p	0.564480967183528	4.94448490997353	3.03794683029971	0.00613307701031272	0.0650039123217182	0.0291588338721613	-2.24785979651104
MIMAT0004553_st	hsa-miR-7-1-3p	-0.703353438636212	3.63777865836955	-3.03497243477614	0.00617537167056323	0.0650039123217182	0.0291588338721613	-2.25386712582333
MIMAT0018085_st	hsa-miR-3663-3p	-0.535044728887625	5.06536346017476	-3.01068509872207	0.00653139342384237	0.065114278161209	0.0292083407258864	-2.30284301915045
MIMAT0004955_st	hsa-miR-374b-5p	-0.910686812924243	2.64769794866325	-2.99568218099881	0.00676109684114954	0.065114278161209	0.0292083407258864	-2.333027277546
MIMAT0004672_st	hsa-miR-106b-3p	-0.428134914881305	5.4852559464158	-2.9911560097026	0.00683190672268772	0.065114278161209	0.0292083407258864	-2.34212287024122
MIMAT0019871_st	hsa-miR-4741	-0.766871013046361	4.66247385695164	-2.9908322379568	0.00683699920692694	0.065114278161209	0.0292083407258864	-2.34277331828787
MIMAT0004697_st	hsa-miR-151a-5p	0.654187367635018	5.64387485762489	2.97565016078946	0.00707993059786661	0.0658598195150383	0.0295427685426852	-2.37324509118998
MIMAT0000078_st	hsa-miR-23a-3p	-0.3944731959261	10.6699438834895	-2.94291215636214	0.00763229234290997	0.0693844758446361	0.0311238252006684	-2.43875938819612
MIMAT0027612_st	hsa-miR-6856-5p	-0.732786742136102	2.65249991806379	-2.91085388751648	0.00821307620912146	0.0730051218588574	0.0327479399941915	-2.50264950630788
MIMAT0003298_st	hsa-miR-629-3p	-0.677586627220855	2.92535450796024	-2.88743952333366	0.00866374876183218	0.0740818961754279	0.0332309491284617	-2.54914274194561
MIMAT0019859_st	hsa-miR-4734	-0.565502113169673	6.22488128307104	-2.88537391012829	0.00870462280061278	0.0740818961754279	0.0332309491284617	-2.55323734155445
MIMAT0023715_st	hsa-miR-6090	-0.400284122421498	10.5214640022728	-2.87542078289465	0.00890417097138038	0.0742014247615032	0.033284566119499	-2.57295094147319
MIMAT0000438_st	hsa-miR-152-3p	-1.0406441302061	4.79243272308142	-2.86562946239295	0.00910473466606799	0.0743243646209631	0.0333397133069563	-2.5923177382485
MIMAT0019053_st	hsa-miR-4516	-0.544868830869184	8.53252467663019	-2.81594136244193	0.0101907799635317	0.0815262397082534	0.0365702616191721	-2.69018684040599
MIMAT0000449_st	hsa-miR-146a-5p	-0.49969287210994	9.36638564039714	-2.80546722418471	0.0104349619226144	0.0815690120036469	0.0365894480067473	-2.71072760686164
MIMAT0004497_st	hsa-miR-24-2-5p	-1.06894536888149	2.85599901386168	-2.79835333036976	0.0106039715604741	0.0815690120036469	0.0365894480067473	-2.72466039632527
MIMAT0019849_st	hsa-miR-4728-5p	0.466373271691612	3.94417609249463	2.76589761635078	0.0114086204796495	0.0861027960728263	0.0386231695438629	-2.78803591566634
MIMAT0028218_st	hsa-miR-7154-5p	0.801134121788827	2.68657739767293	2.74592344479062	0.0119322984649751	0.0883873960368525	0.0396479735662068	-2.82688112886624
MIMAT0000063_st	hsa-let-7b-5p	0.374321926027701	10.9415440923108	2.73494962478393	0.0122296308829255	0.0887445868300551	0.0398081987992376	-2.84817049168529
MIMAT0023713_st	hsa-miR-6088	-0.386002376346252	9.20369810319077	-2.72790310914865	0.0124242421562077	0.0887445868300551	0.0398081987992376	-2.8618210775073
MIMAT0019807_st	hsa-miR-4707-5p	-0.503198743632172	6.27871652531779	-2.69719031633277	0.0133072360378379	0.0933841125462306	0.0418893529139936	-2.92113514575516
MIMAT0018944_st	hsa-miR-4429	0.561237793244523	6.97183103492523	2.67837234920231	0.0138772343261891	0.0957050643185454	0.0429304632831554	-2.95732766503792
MIMAT0030990_st	hsa-miR-8063	-0.958614184936221	2.8022757822111	-2.66356218106808	0.0143419720094034	0.0972337085383285	0.0436161679009589	-2.98573048417088
MIMAT0015021_st	hsa-miR-3148	-0.684971689950426	3.99705115155383	-2.64019819296171	0.0151050914167985	0.100700609445323	0.045171317183328	-3.0303893060809
MIMAT0004792_st	hsa-miR-92b-5p	0.413469132351789	3.5669804403117	2.63011133191616	0.0154462387689057	0.101286811599382	0.0454342701443914	-3.04961276929233
