# Supplementary material for: Multi‐Omics Analysis in Autoimmunity: Identification of MicroRNA Regulatory Networks and Cell‐Type‐Specific Dysregulations in Multiple Sclerosis and Type 1 Diabetes
Source: MedComm (2020). 2026 Apr 2;7(4):e70647. doi: 10.1002/mco2.70647 (PMC13051886; doi:10.1002/mco2.70647)
Supplement: Supplementary file 3 — Supporting File 2: mco270647‐sup‐0003‐tableS3.csv [file MCO2-7-e70647-s003.csv]

	ID	logFC	AveExpr	t	P.Value	adj.P.Val	Q.Value	B
MIMAT0029782_st	hsa-miR-7641	0.635734930104597	4.29153809359053	4.75615010725084	0.000149666251957582	0.053291583495886	0.0365504261859025	1.0994087327603
MIMAT0018085_st	hsa-miR-3663-3p	-0.544598871513099	4.99877827683161	-4.44106698394964	0.00030152599702858	0.053291583495886	0.0365504261859025	0.464258968198782
MIMAT0027488_st	hsa-miR-6794-5p	-0.447163246874592	4.16271409258944	-4.41479927216482	0.000319749500975316	0.053291583495886	0.0365504261859025	0.410975593105827
MIMAT0019711_st	hsa-miR-4649-5p	-0.522505600728937	3.53370990759633	-4.03297639522888	0.000752866685471595	0.0755643928611831	0.0518263970101099	-0.367265690846371
MIMAT0017999_st	hsa-miR-3619-5p	-0.506674056696498	2.94668246710904	-3.90225013341271	0.00101021580151614	0.0755643928611831	0.0518263970101099	-0.634548170837941
MIMAT0000462_st	hsa-miR-206	-0.550743778155769	2.62964352218114	-3.8844372626103	0.00105151923209757	0.0755643928611831	0.0518263970101099	-0.670968315700238
MIMAT0019053_st	hsa-miR-4516	-0.338610002847982	8.63770932898314	-3.88174735619804	0.00105790150005656	0.0755643928611831	0.0518263970101099	-0.676467877462496
MIMAT0019868_st	hsa-miR-4739	0.807921923281713	8.06659324759478	3.78680090649935	0.00130977197134637	0.0818607482091479	0.0561447988343635	-0.870523249923277
MIMAT0015080_st	hsa-miR-3196	0.618073659991876	7.39465005834153	3.72535731765201	0.00150380683510091	0.0835448241722728	0.05729983477332	-0.995995550967585
MIMAT0003270_st	hsa-miR-602	-0.461091746308598	3.00429741982264	-3.63912750756184	0.00182526526341677	0.0912632631708386	0.0625935831737452	-1.17185124802158
MIMAT0018968_st	hsa-miR-4449	-0.298112869683782	3.18590446542865	-3.51061254134587	0.00243499368358739	0.110681531072154	0.0759117456494371	-1.4332101734495
MIMAT0000756_st	hsa-miR-326	0.498882022198286	3.14719200064217	3.41276401074073	0.00303074273627832	0.113533856460217	0.0778680340859145	-1.63139454519054
MIMAT0017994_st	hsa-miR-3615	0.35059937663067	6.05208317854011	3.39173715661151	0.00317642996381083	0.113533856460217	0.0778680340859145	-1.67387079258849
MIMAT0027474_st	hsa-miR-6787-5p	-0.40252385218862	3.57837167102745	-3.39138215208861	0.00317894798088608	0.113533856460217	0.0778680340859145	-1.67458756414019
MIMAT0000760_st	hsa-miR-331-3p	0.368836719519563	4.31183552734593	3.29503700545114	0.00394021798444444	0.131340599481481	0.0900809203188839	-1.86861813461861
MIMAT0027365_st	hsa-miR-6732-5p	-0.283574676663781	6.7727861331615	-3.24095776048077	0.00444324826136869	0.138851508167771	0.0952323325216851	-1.97705186479203
MIMAT0031016_st	hsa-miR-8089	-0.399613409624784	3.47603244175471	-3.19769747201765	0.00489048093081505	0.143837674435737	0.0986521314875381	-2.06351506479276
