# Supplementary material for: Multi‐Omics Analysis in Autoimmunity: Identification of MicroRNA Regulatory Networks and Cell‐Type‐Specific Dysregulations in Multiple Sclerosis and Type 1 Diabetes
Source: MedComm (2020). 2026 Apr 2;7(4):e70647. doi: 10.1002/mco2.70647 (PMC13051886; doi:10.1002/mco2.70647)
Supplement: Supplementary file 4 — Supporting File 3: mco270647‐sup‐0004‐tableS4.csv [file MCO2-7-e70647-s010.csv]

	ID	logFC	AveExpr	t	P.Value	adj.P.Val	Q.Value	B
MIMAT0000759_st	hsa-miR-148b-3p	-1.04409966714083	3.29451688109365	-5.04005031896344	4.2375718566784e-05	0.0169502874267136	0.00838071438278507	2.16500513187236
MIMAT0018993_st	hsa-miR-4466	0.430237349954659	7.9015565318458	4.64739168608776	0.00011239079387231	0.022478158774462	0.0111138545204118	1.2906453303172
MIMAT0000462_st	hsa-miR-206	-0.835820036013005	3.53059178064066	-4.28491761784077	0.000277400595814845	0.036986746108646	0.0182873214643328	0.478765765187525
MIMAT0015080_st	hsa-miR-3196	0.539317217516	7.96329615632916	4.01655261482146	0.000540888113549542	0.0467691766629271	0.0231240392367791	-0.121578644944361
MIMAT0027355_st	hsa-miR-6727-5p	0.34365664877542	8.08173561113332	3.86944701920764	0.000778863057740257	0.0467691766629271	0.0231240392367791	-0.449196247603418
MIMAT0010313_st	hsa-miR-762	0.400868459178362	6.89721870534725	3.77960642714504	0.000972409759272791	0.0467691766629271	0.0231240392367791	-0.648465630555073
MIMAT0019885_st	hsa-miR-4749-5p	0.618631251467492	3.60055740100931	3.71367370554316	0.00114392653245663	0.0467691766629271	0.0231240392367791	-0.794219355358226
MIMAT0028113_st	hsa-miR-7108-5p	0.406910192520542	6.57177612860815	3.70022808427231	0.00118239728541043	0.0467691766629271	0.0231240392367791	-0.823886486118797
MIMAT0000244_st	hsa-miR-30c-5p	-0.296012541010734	8.53210380073518	-3.65231643431702	0.00133011170881236	0.0467691766629271	0.0231240392367791	-0.929433955264193
MIMAT0004614_st	hsa-miR-193a-5p	0.509539842137638	7.39059906818395	3.60677691867395	0.0014872482379528	0.0467691766629271	0.0231240392367791	-1.02949838974524
MIMAT0022946_st	hsa-miR-1237-5p	0.468896688216169	7.39265755171235	3.56159050685436	0.00166112160532349	0.0467691766629271	0.0231240392367791	-1.12851989414189
MIMAT0027532_st	hsa-miR-6816-5p	0.459566229381156	6.58068222483873	3.55002201082001	0.00170874711803486	0.0467691766629271	0.0231240392367791	-1.15382602124924
MIMAT0000069_st	hsa-miR-16-5p	-0.237104260241189	11.9968696162357	-3.54540756937739	0.00172811482670321	0.0467691766629271	0.0231240392367791	-1.16391484271698
MIMAT0014986_st	hsa-miR-3124-5p	0.796244769541204	2.64352480141122	3.54526189928493	0.00172872971943356	0.0467691766629271	0.0231240392367791	-1.16423328022528
MIMAT0004484_st	hsa-let-7d-3p	0.771419069435304	3.94162106474466	3.52296888682315	0.00182540008721808	0.0467691766629271	0.0231240392367791	-1.21293004608258
MIMAT0023252_st	hsa-miR-5787	0.439219456999197	7.02363183790351	3.51290238083917	0.00187076706651708	0.0467691766629271	0.0231240392367791	-1.2348953528916
MIMAT0000420_st	hsa-miR-30b-5p	-0.399266782392466	5.69058769615282	-3.43534867552058	0.0022592324016011	0.0480344331786276	0.0237496188043759	-1.40359316806792
MIMAT0000443_st	hsa-miR-125a-5p	0.626882734173471	7.99194758223146	3.42460702494695	0.00231889709967046	0.0480344331786276	0.0237496188043759	-1.42688205006428
MIMAT0004945_st	hsa-miR-744-5p	0.359834596706779	7.70551186187912	3.40819852628657	0.00241301591615459	0.0480344331786276	0.0237496188043759	-1.46241940693078
MIMAT0000510_st	hsa-miR-320a	0.386547399007071	8.42195583704354	3.40809032429374	0.00241364875350097	0.0480344331786276	0.0237496188043759	-1.4626535963618
MIMAT0000437_st	hsa-miR-145-5p	-0.387545653470355	8.55481732950578	-3.38999195513082	0.00252180774187795	0.0480344331786276	0.0237496188043759	-1.50179651596298
MIMAT0005793_st	hsa-miR-320c	0.355556976068399	8.38793785501877	3.36705972605057	0.00266565272311696	0.0484664131475811	0.0239632022468123	-1.55131065463394
MIMAT0003308_st	hsa-miR-638	0.347041280403117	8.19438041769341	3.34295409354826	0.00282546166910077	0.0491384638104482	0.0242954836125769	-1.6032550686091
MIMAT0005792_st	hsa-miR-320b	0.420155527472978	8.212965660234	3.30345348731983	0.00310767651655908	0.051794608609318	0.0256087587422696	-1.68813644487438
MIMAT0000243_st	hsa-miR-148a-3p	-0.474600389018956	5.27157093071075	-3.26927079446528	0.00337383645121536	0.0539813832194458	0.0266899636189566	-1.76134310726899
MIMAT0030999_st	hsa-miR-8072	0.451683306297362	6.95730894828357	3.25128431963725	0.00352263234577	0.0541943437810769	0.0267952575055378	-1.79976799707039
MIMAT0003322_st	hsa-miR-652-3p	0.340711061072071	8.59298132097361	3.21972431507633	0.00379922055347552	0.0547386211341184	0.027064364036066	-1.86702602408903
MIMAT0024599_st	hsa-miR-6126	0.778193143871768	3.6272636522751	3.20696553122538	0.0039169055946291	0.0547386211341184	0.027064364036066	-1.89415565604109
MIMAT0003326_st	hsa-miR-663a	0.501297318313373	5.03975396528229	3.19775483364129	0.00400404739292379	0.0547386211341184	0.027064364036066	-1.91371861795467
MIMAT0000279_st	hsa-miR-222-3p	0.280363690081405	8.79565552363121	3.18728317850643	0.00410539658505888	0.0547386211341184	0.027064364036066	-1.9359368957381
MIMAT0027472_st	hsa-miR-6786-5p	0.33011997338156	7.02101825181234	3.0899610515505	0.00517369810234782	0.0656713316994791	0.0324698136530174	-2.14121558455283
MIMAT0019027_st	hsa-miR-4492	0.606057582766848	3.95643301134501	3.08347469151099	0.00525370653595833	0.0656713316994791	0.0324698136530174	-2.15481590323083
MIMAT0003393_st	hsa-miR-425-5p	-0.240661540623124	9.37452901782659	-3.03773515236681	0.00585264302758199	0.0709411276070544	0.0350753537978621	-2.25041760334284
MIMAT0019229_st	hsa-miR-3940-5p	0.328457295541778	6.39395427002866	3.01770453836131	0.00613510677641622	0.0721777267813673	0.0356867643435955	-2.29211308286989
MIMAT0007883_st	hsa-miR-1909-3p	0.547267106721439	2.55102446407945	2.98754636123768	0.00658518180408096	0.0744735720345896	0.0368218969139143	-2.35468707218046
MIMAT0004501_st	hsa-miR-27a-5p	0.573951671455909	4.67766937760753	2.98000219889035	0.00670262148311306	0.0744735720345896	0.0368218969139143	-2.37030130920609
MIMAT0027038_st	hsa-miR-1343-5p	0.553438761804127	4.31433692175816	2.94701229185346	0.00724014032972797	0.0782717873484105	0.0386998448748018	-2.43839413929234
MIMAT0007881_st	hsa-miR-1908-5p	0.414950527983789	6.25118305467129	2.87391531973357	0.00858164076516055	0.0869601610752046	0.0429956291775741	-2.58814796680027
MIMAT0027442_st	hsa-miR-6771-5p	0.376055637931072	4.32825848645764	2.86608789771706	0.00873858289854149	0.0869601610752046	0.0429956291775741	-2.60408913548908
MIMAT0025847_st	hsa-miR-6511b-5p	0.670352051733243	2.6821284704084	2.86527333380963	0.00875507122201515	0.0869601610752046	0.0429956291775741	-2.60574697943644
MIMAT0000080_st	hsa-miR-24-3p	0.124184922986034	12.2624912319435	2.85752418688211	0.00891341651020847	0.0869601610752046	0.0429956291775741	-2.62150822285091
MIMAT0019868_st	hsa-miR-4739	0.358428245571492	7.57703388597485	2.8457967108425	0.00915824658708267	0.087221396067454	0.043124791344664	-2.64532568393573
MIMAT0004749_st	hsa-miR-424-3p	0.340100405618654	5.76137537308358	2.80766766465408	0.00999918690086334	0.0899482403643666	0.0444730223594806	-2.7224624577905
MIMAT0019022_st	hsa-miR-4488	0.381289277526442	7.08898420497985	2.8059190858874	0.0100394583644694	0.0899482403643666	0.0444730223594806	-2.72598874435479
MIMAT0004496_st	hsa-miR-23a-5p	0.552089501658607	4.67942982844348	2.80021015696586	0.0101720145334204	0.0899482403643666	0.0444730223594806	-2.73749479782745
MIMAT0002807_st	hsa-miR-491-5p	0.466834336299279	6.08170742198053	2.79290534142197	0.0103440476419022	0.0899482403643666	0.0444730223594806	-2.7522017901038
MIMAT0000086_st	hsa-miR-29a-3p	-0.360801493439098	8.13515799034487	-2.77727912893323	0.0107213602118965	0.0912456188246512	0.0451144839493818	-2.7836036278557
MIMAT0022941_st	hsa-miR-1227-5p	0.423480677274863	4.24918883132982	2.76330834764157	0.0110697052895128	0.0921769984578289	0.0455749850896341	-2.81161014342934
MIMAT0000065_st	hsa-let-7d-5p	0.219636770687476	9.97580687000339	2.75462119201919	0.011291682311084	0.0921769984578289	0.0455749850896341	-2.82899182108182
MIMAT0027359_st	hsa-miR-6729-5p	0.253249004484141	8.7620915668845	2.72124707609057	0.0121842336270549	0.0959450302383163	0.0474380094350357	-2.89552915940641
MIMAT0000431_st	hsa-miR-140-5p	-0.440150792247422	5.77611263016626	-2.71593445646762	0.0123323192421913	0.0959450302383163	0.0474380094350357	-2.9060853481012
MIMAT0027506_st	hsa-miR-6803-5p	0.286227815040212	7.05697771593023	2.71094811750908	0.0124728539309811	0.0959450302383163	0.0474380094350357	-2.91598424513508
MIMAT0028235_st	hsa-miR-7162-3p	-0.413513162445323	4.00752223546484	-2.68449056852263	0.0132441506261088	0.0983539354034352	0.0486290421093407	-2.96836107762618
MIMAT0027516_st	hsa-miR-6808-5p	0.438086950471382	3.45056006051386	2.67633922567078	0.013490693862445	0.0983539354034352	0.0486290421093407	-2.98444762160332
MIMAT0004773_st	hsa-miR-500a-5p	-0.57527677834457	2.59885169025836	-2.6740847409047	0.0135596414027321	0.0983539354034352	0.0486290421093407	-2.98889258627443
MIMAT0000689_st	hsa-miR-99b-5p	0.415621287073698	5.41145096705196	2.66728683042999	0.0137695509564809	0.0983539354034352	0.0486290421093407	-3.00228428179606
