# Supplementary material for: Multi‐Omics Analysis in Autoimmunity: Identification of MicroRNA Regulatory Networks and Cell‐Type‐Specific Dysregulations in Multiple Sclerosis and Type 1 Diabetes
Source: MedComm (2020). 2026 Apr 2;7(4):e70647. doi: 10.1002/mco2.70647 (PMC13051886; doi:10.1002/mco2.70647)
Supplement: Supplementary file 5 — Supporting File 4: mco270647‐sup‐0005‐tableS5.csv [file MCO2-7-e70647-s008.csv]

	ID	logFC	AveExpr	t	P.Value	adj.P.Val	Q.Value	B
MIMAT0027638_st	hsa-miR-6869-5p	0.428895569607942	11.049018601995	4.78852087741082	0.000141963398668853	0.0567853594675412	0.0382933638564034	0.905164151062001
MIMAT0005939_st	hsa-miR-1281	0.563254032599735	4.38742460413164	3.82164347063235	0.00122431401457976	0.113746156074277	0.0767050342317424	-0.844919285466052
MIMAT0000419_st	hsa-miR-27b-3p	-0.478101170283566	4.34890797141782	-3.74334796804422	0.00145920374322216	0.113746156074277	0.0767050342317424	-0.989153622660531
MIMAT0018178_st	hsa-miR-3180	-0.423551851000173	3.80417167519369	-3.70545057826696	0.00158852867184836	0.113746156074277	0.0767050342317424	-1.05899465113412
MIMAT0015080_st	hsa-miR-3196	-0.293806160006147	9.51123162988063	-3.67796185965769	0.0016894153812597	0.113746156074277	0.0767050342317424	-1.10965762010457
MIMAT0015036_st	hsa-miR-3162-5p	0.419753929774418	4.09542248847901	3.51961120521965	0.00240752614774427	0.113746156074277	0.0767050342317424	-1.4013824467665
MIMAT0019966_st	hsa-miR-4793-3p	0.490120757004399	3.85500726606915	3.51157356995211	0.00245113401383315	0.113746156074277	0.0767050342317424	-1.41617664225567
MIMAT0001413_st	hsa-miR-20b-5p	0.343808922972322	7.10642244315815	3.50331962120485	0.00249672902879177	0.113746156074277	0.0767050342317424	-1.431366926862
MIMAT0000431_st	hsa-miR-140-5p	-0.519460954351451	3.64787523519022	-3.49223410486027	0.00255928851167124	0.113746156074277	0.0767050342317424	-1.45176486003739
MIMAT0016916_st	hsa-miR-4286	-0.547856785482987	3.36789640385822	-3.27290083350065	0.00416917508760326	0.144467824927349	0.0974222763994013	-1.85413473359758
MIMAT0000086_st	hsa-miR-29a-3p	-0.298471313220142	8.85284448990632	-3.24000924942335	0.00448421795115984	0.144467824927349	0.0974222763994013	-1.91420062110257
MIMAT0027562_st	hsa-miR-6831-5p	0.283774011185938	5.3115435014273	3.22753243580276	0.00460973209536197	0.144467824927349	0.0974222763994013	-1.93696146363579
MIMAT0027524_st	hsa-miR-6812-5p	0.307160358817285	6.63580757854226	3.19697073591887	0.00493189426017722	0.144467824927349	0.0974222763994013	-1.99265411724369
MIMAT0017991_st	hsa-miR-3613-3p	-1.26010317055121	4.90681956650155	-3.42417790913808	0.00505637387245722	0.144467824927349	0.0974222763994013	-1.9305885634821
MIMAT0000084_st	hsa-miR-27a-3p	-0.338417406536345	7.13794834595162	-3.14816474684551	0.0054925810817538	0.146468828846768	0.0987716589142412	-2.08140454596391
