# Supplementary material for: Multi‐Omics Analysis in Autoimmunity: Identification of MicroRNA Regulatory Networks and Cell‐Type‐Specific Dysregulations in Multiple Sclerosis and Type 1 Diabetes
Source: MedComm (2020). 2026 Apr 2;7(4):e70647. doi: 10.1002/mco2.70647 (PMC13051886; doi:10.1002/mco2.70647)
Supplement: Supplementary file 6 — Supporting File 5: mco270647‐sup‐0006‐tableS6.csv [file MCO2-7-e70647-s005.csv]

	ID	logFC	AveExpr	t	P.Value	adj.P.Val	Q.Value	B
MIMAT0004597_st	hsa-miR-140-3p	-0.412286378262708	9.67985665188253	-4.60268047977743	0.000368050953757107	0.0804988613775069	0.0632521118137139	0.347210662174779
MIMAT0015022_st	hsa-miR-3149	-0.912546209781955	3.91442256929326	-4.54064241698331	0.000415534593932631	0.0804988613775069	0.0632521118137139	0.238575598287111
MIMAT0027660_st	hsa-miR-6880-5p	0.628391379808535	4.06223542837736	4.41755590459497	0.000529270690071516	0.0804988613775069	0.0632521118137139	0.0216460093543649
MIMAT0000433_st	hsa-miR-142-5p	-0.882674951835585	3.87246107291207	-4.31829710379255	0.000643990891020055	0.0804988613775069	0.0632521118137139	-0.154558811507028
MIMAT0005911_st	hsa-miR-1260a	0.748684089497483	2.86484958363491	4.11337903971359	0.000968248414264221	0.092782468392856	0.0729039760899915	-0.521538138122967
MIMAT0000070_st	hsa-miR-17-5p	-0.31578467753434	11.3435664478599	-3.93692786384698	0.00137919172109921	0.092782468392856	0.0729039760899915	-0.840471314175989
MIMAT0004614_st	hsa-miR-193a-5p	0.558480111077489	6.70580843758597	3.91858924237405	0.0014310143732711	0.092782468392856	0.0729039760899915	-0.873747790747469
MIMAT0000065_st	hsa-let-7d-5p	0.290554011932883	11.1332624695964	3.89018964781738	0.00151519738023392	0.092782468392856	0.0729039760899915	-0.92532272426395
MIMAT0001339_st	hsa-miR-422a	0.498409034550711	8.12653444368354	3.8418868517773	0.00167008443107141	0.092782468392856	0.0729039760899915	-1.01315321694386
MIMAT0000417_st	hsa-miR-15b-5p	0.357926516884305	10.4421298823417	3.67129216241798	0.00235731788395677	0.108742096200282	0.0854442797080332	-1.32425732667136
MIMAT0000103_st	hsa-miR-106a-5p	-0.297882431241133	11.1691548726887	-3.64453272400198	0.00248852833987143	0.108742096200282	0.0854442797080332	-1.37315450024937
MIMAT0000069_st	hsa-miR-16-5p	-0.211915865345935	12.2091739613876	-3.62103361371165	0.00260981030880678	0.108742096200282	0.0854442797080332	-1.41610939984003
MIMAT0031002_st	hsa-miR-8075	-0.738742157080249	7.63935171821641	-3.51324834373495	0.00324697116354001	0.124883506290001	0.0981274190513078	-1.61325767250264
MIMAT0018932_st	hsa-miR-378f	0.378548147801723	7.97566242231152	3.44017658416665	0.00376566621843289	0.127167715032764	0.0999222398019464	-1.74695230378782
MIMAT0019074_st	hsa-miR-378i	0.364615779907963	7.59897136994534	3.37001416999234	0.00434164870841423	0.127167715032764	0.0999222398019464	-1.87528066469408
MIMAT0016858_st	hsa-miR-4306	0.519735619844825	5.20470850022044	3.34829015071112	0.00453724834951532	0.127167715032764	0.0999222398019464	-1.91499558340067
MIMAT0018944_st	hsa-miR-4429	0.51287983961669	7.36421687694262	3.3334173760933	0.00467620919465732	0.127167715032764	0.0999222398019464	-1.94217840150178
MIMAT0015072_st	hsa-miR-320e	0.454803049927961	6.47304694676212	3.31540088963799	0.00485024102675746	0.127167715032764	0.0999222398019464	-1.97509833318846
MIMAT0000062_st	hsa-let-7a-5p	0.420301947020052	11.4427635270405	3.30757976456931	0.00492778608767788	0.127167715032764	0.0999222398019464	-1.98938597449154
MIMAT0000414_st	hsa-let-7g-5p	0.529529516678529	8.77061796120525	3.2749934003338	0.00526439329850049	0.127167715032764	0.0999222398019464	-2.04889132178391
MIMAT0003263_st	hsa-miR-595	-0.753798723962352	4.27086305701154	-3.26786338594065	0.00534104403137608	0.127167715032764	0.0999222398019464	-2.06190580800998
