# Supplementary material for: Multi‐Omics Analysis in Autoimmunity: Identification of MicroRNA Regulatory Networks and Cell‐Type‐Specific Dysregulations in Multiple Sclerosis and Type 1 Diabetes
Source: MedComm (2020). 2026 Apr 2;7(4):e70647. doi: 10.1002/mco2.70647 (PMC13051886; doi:10.1002/mco2.70647)
Supplement: Supplementary file 7 — Supporting File 6: mco270647‐sup‐0007‐tableS7.csv [file MCO2-7-e70647-s009.csv]

	ID	logFC	AveExpr	t	P.Value	adj.P.Val	Q.Value	B
MIMAT0000066_st	hsa-let-7e-5p	0.809296218298985	6.54427936787156	5.6250710172455	3.44486197034023e-05	0.0137794478813609	0.0101453827321755	2.46341660942125
MIMAT0019019_st	hsa-miR-4485	-0.914241926454338	3.46254422956985	-4.99751663979031	0.000121818987007532	0.0195068594116151	0.0143622992980201	1.32403524993665
MIMAT0018071_st	hsa-miR-3651	-1.29653636694317	3.33800827787962	-4.90837574018766	0.000146301445587113	0.0195068594116151	0.0143622992980201	1.15780010063184
MIMAT0017986_st	hsa-miR-3609	-0.62603919445841	4.61906021432261	-4.43388350622337	0.000392994387560608	0.0392994387560608	0.028934965375445	0.257576828784785
MIMAT0027474_st	hsa-miR-6787-5p	0.463040941456051	3.68854989681826	4.09897152915873	0.000798110597042776	0.0638488477634221	0.0470099385073727	-0.390104894582949
MIMAT0004602_st	hsa-miR-125a-3p	0.637779455726821	2.51102655281878	3.84826005221481	0.00136169600490786	0.0907797336605241	0.0668383196656795	-0.878908274668518
MIMAT0018961_st	hsa-miR-4443	0.816298224903218	6.19325886955211	3.74957771746803	0.00168124667183692	0.0960712383906812	0.0707342914911674	-1.07172392316737
MIMAT0027658_st	hsa-miR-6879-5p	-0.432421598263652	4.19274020424121	-3.682611746012	0.00193996098413942	0.0969980492069712	0.0714166737268374	-1.2025887260294
MIMAT0028235_st	hsa-miR-7162-3p	-0.588502987478593	3.32247544910205	-3.40669659858215	0.00349797525978241	0.128051133601857	0.0942801025748694	-1.74077923266438
MIMAT0002816_st	hsa-miR-494-3p	-1.01111970453258	3.49486677768561	-3.40442922460586	0.00351493907957754	0.128051133601857	0.0942801025748694	-1.74518863149728
MIMAT0000761_st	hsa-miR-324-5p	-0.446987826592531	3.95024016769083	-3.40356769466298	0.00352140617405106	0.128051133601857	0.0942801025748694	-1.74686398198352
