# Supplementary material for: Multi‐Omics Analysis in Autoimmunity: Identification of MicroRNA Regulatory Networks and Cell‐Type‐Specific Dysregulations in Multiple Sclerosis and Type 1 Diabetes
Source: MedComm (2020). 2026 Apr 2;7(4):e70647. doi: 10.1002/mco2.70647 (PMC13051886; doi:10.1002/mco2.70647)
Supplement: Supplementary file 8 — Supporting File 7: mco270647‐sup‐0008‐tableS8.csv [file MCO2-7-e70647-s001.csv]

	ProbeName	EntrezID	Symbol	logFC	AveExpr	t	P.Value	adj.P.Val	Q.Value	B
RPS12	A_23_P82128	6206	RPS12	-0.798315971715114	15.1424118018403	-10.6904553278332	3.02816172691419e-08	0.000259513459996546	0.000112319951211146	8.79928906225639
ATP6V0C	A_23_P54816	527	ATP6V0C	0.904881539470967	14.1874731223946	8.35500195316253	6.64429242180865e-07	0.00189805286849667	0.000821495754357247	6.17238395734686
DCTN3	A_23_P158024	11258	DCTN3	1.03847571741288	9.58895412257574	7.93083567483139	1.24165664002064e-06	0.00243677731463297	0.00105466093780124	5.61730371234655
CFH	A_23_P114740	3075	CFH	-2.04708686190651	6.6573525852603	-7.77806228004644	1.68951784238893e-06	0.00243677731463297	0.00105466093780124	5.34299927309569
HLA-DMA	A_24_P50245	3108	HLA-DMA	1.74927621429734	9.04813327600777	7.72908913169974	1.70602845831946e-06	0.00243677731463297	0.00105466093780124	5.33297344374349
APH1B	A_23_P205997	83464	APH1B	0.973830311931276	7.55102072004635	7.53785165926724	2.26045106933893e-06	0.00262386418754477	0.00113563395722759	5.07929094684623
RILPL2	A_23_P76109	196383	RILPL2	1.22515704440944	10.9474617827303	7.48616446624147	2.44934813306397e-06	0.00262386418754477	0.00113563395722759	5.00678867916239
GHDC	A_23_P207387	84514	GHDC	0.956804471923684	6.84134057798368	7.27360054085791	3.41957847388322e-06	0.00325619861346435	0.00140931445098449	4.70430112420569
STYX	A_32_P109794	6815	STYX	-1.26549493610316	8.91058092097768	-7.12462669520162	4.33582321453965e-06	0.00348838755476144	0.00150980808456559	4.48812421614076
MED30	A_23_P31866	90390	MED30	1.0556552225353	8.225059711574	7.06190506243854	4.79579380240742e-06	0.00348838755476144	0.00150980808456559	4.39606919186979
EIF4EBP1	A_23_P22224	1978	EIF4EBP1	1.43030483738105	8.17738278440698	7.05053168819975	4.88455666944425e-06	0.00348838755476144	0.00150980808456559	4.37931054648465
ATRN	A_23_P79931	8455	ATRN	0.923141239715334	7.47971423297007	6.81122455636238	7.21366217216101e-06	0.00454743901843654	0.00196817586530291	4.02195524490166
YIPF3	A_23_P111005	25844	YIPF3	0.972243066420214	9.10070761452607	6.75247800236024	7.94762138262474e-06	0.00454743901843654	0.00196817586530291	3.932841236811
ABCA11P	A_23_P92602	79963	ABCA11P	-1.33970836293815	5.28712529985737	-6.75158652379654	7.95934483973723e-06	0.00454743901843654	0.00196817586530291	3.93148470229955
CD74	A_23_P70095	972	CD74	1.74235483247795	8.53036588394096	6.71040173785845	9.29819052437665e-06	0.00498034329961924	0.0021555410514562	3.79388411734524
NDUFB11	A_23_P22765	54539	NDUFB11	0.820043837915632	10.3580919195968	6.36001432722456	1.53680379125608e-05	0.00774729911239093	0.0033531064567267	3.32337479468079
DECR2	A_23_P100315	26063	DECR2	0.787259661367703	7.7701409443515	6.31382204096063	1.6631438063519e-05	0.00791841245579767	0.00342716597712028	3.25002168749239
COPE	A_24_P399622	11316	COPE	0.957494381605422	8.02053035117216	6.26709710656764	1.8020507505021e-05	0.00812819733252788	0.00351796291350842	3.17547567294659
LSM14A	A_24_P365327	26065	LSM14A	-1.01615398895269	9.96011167365765	-6.22778977275583	1.9283030696319e-05	0.00815709474192633	0.0035304699935412	3.11249370363262
SCOC	A_24_P46334	60592	SCOC	-1.13631322814897	6.4867715607003	-6.16019266377441	2.16753395281426e-05	0.00815709474192633	0.0035304699935412	3.00360643381361
HMGB1	A_24_P169148	3146	HMGB1	-0.810780424167092	11.6437828118263	-6.14386655833643	2.22984180176096e-05	0.00815709474192633	0.0035304699935412	2.9771986649485
RBM22	A_23_P92895	55696	RBM22	0.7659770322844	8.3831132026146	6.1346774103333	2.265733023219e-05	0.00815709474192633	0.0035304699935412	2.96231637785872
THOC1	A_23_P78372	9984	THOC1	-1.20290031214678	5.62024409595768	-6.10178254062891	2.39924591097181e-05	0.00815709474192633	0.0035304699935412	2.90893129115866
TRAF3IP1	A_32_P170003	26146	TRAF3IP1	-0.695070775392225	7.28432612803458	-6.08785005576445	2.45825123291815e-05	0.00815709474192633	0.0035304699935412	2.88626836363111
EIF4A2	A_23_P121250	1974	EIF4A2	-1.11522974263922	12.9480958338376	-6.05903155684776	2.66315746624323e-05	0.00815709474192633	0.0035304699935412	2.81433191836714
EXPH5	A_23_P403335	23086	EXPH5	-1.01089567555789	5.8886849360017	-6.03956664518323	2.67474891953109e-05	0.00815709474192633	0.0035304699935412	2.80749071038976
MYO9B	A_24_P246173	4650	MYO9B	0.635998583796278	9.82827331816848	6.00961402654848	2.81898922226575e-05	0.00815709474192633	0.0035304699935412	2.75843506647762
CMPK1	A_23_P115366	51727	CMPK1	-1.07608530125752	8.67621867297662	-6.00136362688157	2.86013125393364e-05	0.00815709474192633	0.0035304699935412	2.74489779746783
GPN2	A_23_P138025	54707	GPN2	0.98597194282331	8.54665660041049	5.958541358775	3.0839830101654e-05	0.00815709474192633	0.0035304699935412	2.67446191676408
H3C4	A_24_P217834	8351	H3C4	1.12337117131941	9.3048878105286	5.94009074980457	3.18600444690299e-05	0.00815709474192633	0.0035304699935412	2.64402424499939
LIMK1	A_23_P215461	3984	LIMK1	1.16481828665852	6.87672041102853	5.93124037490541	3.23618694545502e-05	0.00815709474192633	0.0035304699935412	2.6294048587446
H3C12	A_23_P93282	8356	H3C12	0.897117568901987	7.35337870418635	5.87950806000668	3.54650253229421e-05	0.00868386477193182	0.00375846118933698	2.54370456772502
PLEKHG2	A_23_P323563	64857	PLEKHG2	0.943687692964978	8.00808606834694	5.84929332581447	3.74197167231629e-05	0.00890797145326406	0.00385545674214439	2.49345588303463
ABLIM1	A_23_P202520	3983	ABLIM1	-0.817410534401331	13.0743980081698	-5.77243605678146	4.29156059278613e-05	0.00894829183641624	0.00387290779639232	2.36499388689149
MEF2D	A_23_P51679	4209	MEF2D	0.860357891255062	8.03576910142117	5.76384224496784	4.35804607044893e-05	0.00894829183641624	0.00387290779639232	2.35057256669387
PIGT	A_23_P79842	51604	PIGT	0.744022020540759	11.5498975954498	5.73583341572543	4.58228960969611e-05	0.00894829183641624	0.00387290779639232	2.30349106005238
EMP3	A_23_P119362	2014	EMP3	0.967262458509584	11.5164347975254	5.72278181672737	4.69086093938012e-05	0.00894829183641624	0.00387290779639232	2.28151032479194
NSUN6	A_23_P61580	221078	NSUN6	-0.968073482430217	6.81479554357568	-5.7189263038282	4.72344407193276e-05	0.00894829183641624	0.00387290779639232	2.27501204172619
H3C6	A_23_P70445	8353	H3C6	0.665275651079728	10.8743794026817	5.71797770466965	4.73149683915802e-05	0.00894829183641624	0.00387290779639232	2.27341286990552
METTL18	A_23_P85726	92342	METTL18	-1.4006977548968	7.50561341816173	-5.70245897215961	4.96592853920304e-05	0.00894829183641624	0.00387290779639232	2.23028179893321
C1orf122	A_24_P637982	127687	C1orf122	0.813185743584331	10.0516467557605	5.68776896881101	4.99557150326726e-05	0.00894829183641624	0.00387290779639232	2.22241337942637
H4C15	A_23_P436281	554313	H4C15	0.933775653393755	7.99075451513481	5.68642222969837	5.00769603524395e-05	0.00894829183641624	0.00387290779639232	2.2201364793498
CDC5L	A_23_P156471	988	CDC5L	-1.09896502254658	8.21070853575372	-5.68225468770824	5.04541058879589e-05	0.00894829183641624	0.00387290779639232	2.21308873964403
TGFB1	A_24_P79054	7040	TGFB1	0.856535799121525	9.17256603434122	5.67548379791145	5.10731677217455e-05	0.00894829183641624	0.00387290779639232	2.20163275565832
TMED10	A_24_P917833	10972	TMED10	-0.786351396657642	9.61300469344945	-5.67450915498349	5.11629288196495e-05	0.00894829183641624	0.00387290779639232	2.19998312940471
ASNS	A_23_P145694	440	ASNS	-0.731524362288601	10.7358166496697	-5.66231126017125	5.23003168866488e-05	0.00896427431437161	0.00387982516840148	2.17932526488171
COL4A1	A_23_P65240	1282	COL4A1	0.727191476453236	6.29322951315548	5.62291015681074	5.61576642577639e-05	0.0091594342924442	0.00396429230631322	2.11244070286201
CCT6A	A_32_P54544	908	CCT6A	-0.837569557292944	10.2577930181349	-5.62272389120872	5.61765874668403e-05	0.0091594342924442	0.00396429230631322	2.11212394513552
PRMT2	A_23_P211244	3275	PRMT2	-0.939615842214463	9.80959474774559	-5.61813121537004	5.66452762543223e-05	0.0091594342924442	0.00396429230631322	2.10431209512805
INTS6	A_24_P167614	26512	INTS6	-0.776306833495476	7.36663092546599	-5.58842362625089	5.97770199014341e-05	0.00917699468178027	0.00397189261372503	2.05370337134483
PRR15	A_23_P431346	222171	PRR15	1.0741801431133	5.91323762044828	5.58667984761061	5.99663596475724e-05	0.00917699468178027	0.00397189261372503	2.05072854420056
ZNF573	A_23_P339079	126231	ZNF573	-0.968934448886801	9.13322540838951	-5.57587885148387	6.11531308797566e-05	0.00919442687086866	0.00397943743482193	2.03229207396585
COTL1	A_24_P416131	23406	COTL1	0.829457619439367	14.0604877875569	5.5487895363195	6.46278563198075e-05	0.00922453614031422	0.00399246901967758	1.98100571993463
ARL1	A_24_P338648	400	ARL1	-0.759646568136915	7.6250061298571	-5.54582295756579	6.45860019755766e-05	0.00922453614031422	0.00399246901967758	1.98089546000656
PSME3	A_23_P164141	10197	PSME3	0.621040829470777	7.35966893904186	5.53814318257018	6.54949318065528e-05	0.00922453614031422	0.00399246901967758	1.9677407597489
IL20RB	A_23_P91850	53833	IL20RB	0.802045950554519	5.905652594239	5.53676965811514	6.56588920139052e-05	0.00922453614031422	0.00399246901967758	1.96538710410551
ZNF302	A_23_P209032	55900	ZNF302	-1.33898172852732	7.35654929164427	-5.53026702501177	6.69180782177981e-05	0.00924980532784726	0.00400340576997521	1.94836299281861
RMI1	A_23_P112341	80010	RMI1	-1.26066098910395	6.49091731481587	-5.51448623715753	6.83794222738003e-05	0.0092707735486225	0.00401248102000074	1.92716256694492
NICN1	A_23_P110005	84276	NICN1	0.704963333165686	8.0335072646634	5.50768199002657	6.92333147155006e-05	0.0092707735486225	0.00401248102000074	1.91547572923003
ZNF559	A_24_P284584	84527	ZNF559	-1.23516351679349	6.23968890960484	-5.4840160914467	7.22906565717965e-05	0.00938683222454994	0.00406271234448763	1.87477326766175
C1orf56	A_24_P234116	54964	C1orf56	-0.827576823837145	11.3937114030671	-5.46361535621252	7.50388555780444e-05	0.00953637059301888	0.00412743400574885	1.83961885530503
FOXP1	A_23_P155257	27086	FOXP1	-0.862224776554589	12.1045456048835	-5.45905568107492	7.56678180076177e-05	0.00953637059301888	0.00412743400574885	1.83175311246216
HLA-DRB5	A_23_P45099	3127	HLA-DRB5	2.58020188433465	11.1161050538236	5.73647569438095	8.65441569318129e-05	0.00976693948853091	0.00422722646774702	1.77882249241283
INTS13	A_23_P36464	55726	INTS13	-1.35464489858482	6.30711055134959	-5.4308176341408	8.02398289684644e-05	0.00976693948853091	0.00422722646774702	1.77732141985408
ERCC3	A_23_P5325	2071	ERCC3	-0.722670043153885	8.19244366436958	-5.42710411225053	8.02319105204824e-05	0.00976693948853091	0.00422722646774702	1.77654725462675
TMEM263	A_23_P410613	90488	TMEM263	-1.22079544927085	9.09690915032126	-5.41324768368122	8.28666788631196e-05	0.00976693948853091	0.00422722646774702	1.74694895039499
RNF20	A_24_P98385	56254	RNF20	-0.84084082605148	7.37927096369088	-5.4002892355038	8.42829284803688e-05	0.00976693948853091	0.00422722646774702	1.73009908600726
TNIP1	A_23_P30435	10318	TNIP1	0.690628205586357	10.7680299389186	5.37656020341133	8.80450584747007e-05	0.00976693948853091	0.00422722646774702	1.68890716530311
POLR2B	A_23_P144311	5431	POLR2B	-1.17097219387783	8.94810970582577	-5.36304049889145	9.03948810112529e-05	0.00976693948853091	0.00422722646774702	1.66424034348422
MYO5A	A_24_P255218	4644	MYO5A	-0.963292877139288	6.47946210296101	-5.35784239563785	9.11356062373995e-05	0.00976693948853091	0.00422722646774702	1.6563556707343
SNHG29	A_23_P363896	125144	SNHG29	-0.79219151556695	13.5468095425124	-5.34460196984513	9.3389678495088e-05	0.00976693948853091	0.00422722646774702	1.63329854552339
CIITA	A_32_P209960	4261	CIITA	1.59437676736534	6.94360143034046	5.37142995814199	9.54916578878479e-05	0.00976693948853091	0.00422722646774702	1.62156838114968
IER2	A_32_P36235	9592	IER2	1.00703193175222	15.2954971569551	5.41819483728681	9.71494897983723e-05	0.00976693948853091	0.00422722646774702	1.61840443841841
ABI2	A_24_P933418	10152	ABI2	-0.855077315420163	6.40923576324433	-5.33554417347828	9.49649948712697e-05	0.00976693948853091	0.00422722646774702	1.61751029652384
RBMS2	A_23_P425073	5939	RBMS2	0.809984690215707	5.77941657115789	5.332509063785	9.54990095391915e-05	0.00976693948853091	0.00422722646774702	1.61221723838598
DDX42	A_23_P152651	11325	DDX42	-0.803939234996863	9.18501094189118	-5.32926982632319	9.60723817506167e-05	0.00976693948853091	0.00422722646774702	1.60656670440827
H3C7	A_23_P30799	8968	H3C7	0.833948618950715	6.97112386454786	5.32334141937882	9.71310387659031e-05	0.00976693948853091	0.00422722646774702	1.59622119874895
NHLRC3	A_32_P129950	387921	NHLRC3	-1.15127946217098	6.9640069100772	-5.31809329996855	9.80783246630739e-05	0.00976693948853091	0.00422722646774702	1.58705855610541
CCDC50	A_24_P910733	152137	CCDC50	0.767543886060079	5.87199167359943	5.30367645565954	0.000100730267503124	0.00976693948853091	0.00422722646774702	1.56186762897451
DMAC2L	A_24_P118231	27109	DMAC2L	0.742720073910368	7.59154832965275	5.30174306188753	0.000101091531924471	0.00976693948853091	0.00422722646774702	1.55848705578662
COX6B1	A_23_P108244	1340	COX6B1	0.652877843293746	11.4881144296028	5.29122151230415	0.000103081257810097	0.00976693948853091	0.00422722646774702	1.540080406995
PDE7A	A_24_P360529	5150	PDE7A	-1.41685467105497	6.33350944572681	-5.29697825173524	0.000105732366408372	0.00976693948853091	0.00422722646774702	1.52089638229158
PDS5B	A_23_P205098	23047	PDS5B	-1.21389604299502	6.8316600633597	-5.27962885158614	0.000105320691518268	0.00976693948853091	0.00422722646774702	1.51978131230384
GOPC	A_23_P58877	57120	GOPC	-1.57393464794478	8.52345409015897	-5.32007304606781	0.000106797186155471	0.00976693948853091	0.00422722646774702	1.51838693943289
HDAC2	A_23_P122304	3066	HDAC2	-0.972094513798771	8.68311853794519	-5.27616207610471	0.000106000158093173	0.00976693948853091	0.00422722646774702	1.5137071002431
NOL8	A_23_P71591	55035	NOL8	-1.39313019342136	9.08371904246447	-5.29932098107786	0.000108268290713003	0.00976693948853091	0.00422722646774702	1.50224912675151
GABARAP	A_23_P27075	11337	GABARAP	0.835865640458968	10.749585159546	5.26767439749468	0.000107682968469321	0.00976693948853091	0.00422722646774702	1.49882831223838
SLIRP	A_23_P128991	81892	SLIRP	0.786656074310466	8.63336621236165	5.25899325112229	0.000109432844303476	0.00976916120500818	0.00422818804826133	1.48359960717346
CHCHD5	A_24_P379727	84269	CHCHD5	0.778246759256479	8.11694841121308	5.23740871576773	0.000113912787721177	0.0099947226600677	0.00432581324129655	1.4456883498408
GAB2	A_23_P203743	9846	GAB2	1.75256913380803	7.25333895923781	5.27677970192934	0.00012045926912716	0.0099947226600677	0.00432581324129655	1.41031195588898
TBL1XR1	A_23_P212552	79718	TBL1XR1	-1.0688617947977	6.44393349722258	-5.21509696314742	0.000118744109008409	0.0099947226600677	0.00432581324129655	1.40642950779758
CMIP	A_23_P371239	80790	CMIP	0.73494246920115	6.1077372782084	5.21048403102855	0.000119769227452907	0.0099947226600677	0.00432581324129655	1.39830390126498
ACSF2	A_23_P4190	80221	ACSF2	0.816210305235399	6.17230427680837	5.21031559543081	0.000119806831677513	0.0099947226600677	0.00432581324129655	1.39800714717601
S100P	A_23_P58266	6286	S100P	1.45995442646466	7.03850632330325	5.23216236292982	0.00012245231958238	0.0099947226600677	0.00432581324129655	1.385927406825
LDLRAP1	A_32_P216548	26119	LDLRAP1	-1.22153171273097	8.89252854376023	-5.21149063240084	0.000121865908994904	0.0099947226600677	0.00432581324129655	1.38454721703078
ATP6V0D1	A_23_P54636	9114	ATP6V0D1	0.632410103769667	9.42831323252388	5.20174761220646	0.000121735932028102	0.0099947226600677	0.00432581324129655	1.38290652273722
NDUFA11	A_23_P320185	126328	NDUFA11	0.632212150526502	11.0732006039712	5.19350580865933	0.000123622007230709	0.0099947226600677	0.00432581324129655	1.36837091167228
TESC	A_23_P76538	54997	TESC	1.29097866877132	10.5656749141399	5.20496979170008	0.000128732679729702	0.0102730993287958	0.00444629737283362	1.33864190532358
UBE2L3	A_32_P91250	7332	UBE2L3	0.629269222657596	9.33917025898624	5.15998486875712	0.000131610854541002	0.0102730993287958	0.00444629737283362	1.30915265687005
TTC7A	A_24_P337000	57217	TTC7A	0.771627818326374	8.58695006063245	5.1568194520559	0.000132392413379414	0.0102730993287958	0.00444629737283362	1.3035524154355
SEMA3B	A_23_P132718	7869	SEMA3B	0.675545000417091	5.99010708690002	5.15104182745638	0.000133831371706294	0.0102730993287958	0.00444629737283362	1.2933270314468
RPL7L1	A_24_P332971	285855	RPL7L1	-0.61881345329253	8.96902896020287	-5.14860236556038	0.000134443796253981	0.0102730993287958	0.00444629737283362	1.28900820190156
LRPPRC	A_24_P674924	10128	LRPPRC	-0.942167611939866	7.18793414984483	-5.14063849231357	0.000136463420904193	0.0102730993287958	0.00444629737283362	1.27490312462918
TFE3	A_23_P84952	7030	TFE3	0.69551412270125	6.30612062113093	5.13190175617159	0.000138715255336492	0.0103373020715977	0.0044740849447739	1.25941897952607
SRSF5	A_23_P377819	6430	SRSF5	-1.17009695009884	12.917716599492	-5.15662670352279	0.000143984864333449	0.010540634582217	0.00456208923431133	1.23597202433306
GCOM1	A_24_P116378	145781	GCOM1	-0.829430515012455	6.45221876272289	-5.11670902609703	0.00014272324908079	0.010540634582217	0.00456208923431133	1.23246745127637
ATL3	A_23_P105028	25923	ATL3	0.811287517505029	6.92662987169368	5.10778381198523	0.000145133591680467	0.010540634582217	0.00456208923431133	1.21661934449258
EXOC5	A_23_P14464	10640	EXOC5	-0.971496735945864	5.67339205268754	-5.09612238859087	0.00014834658800684	0.0106366328647614	0.00460363822530351	1.195896001511
GDE1	A_23_P54758	51573	GDE1	0.652809207773204	7.68789342361369	5.09054653790509	0.000149908822667678	0.0106366328647614	0.00460363822530351	1.18598058190584
IL7R	A_23_P404494	3575	IL7R	-0.874307174989381	12.5356528317811	-5.08569104257097	0.000151283110717568	0.0106366328647614	0.00460363822530351	1.1773426540634
LRRC20	A_23_P61487	55222	LRRC20	0.874695116227662	7.76399337534	5.08252950025596	0.000152184956277613	0.0106366328647614	0.00460363822530351	1.17171651939555
VMA21	A_23_P96542	203547	VMA21	1.02561159668405	7.6335938316178	5.06738625873829	0.000156582501369056	0.0106366328647614	0.00460363822530351	1.14474921250739
RBM25	A_23_P99762	58517	RBM25	-1.54002869117566	8.51007743518565	-5.10811964432514	0.000158866861924091	0.0106366328647614	0.00460363822530351	1.14419065416681
TTC14	A_23_P212511	151613	TTC14	-1.50893198713666	7.20589590060387	-5.0956445911629	0.000158405988490991	0.0106366328647614	0.00460363822530351	1.14316767130083
ALKBH8	A_23_P371876	91801	ALKBH8	-0.689150659433068	5.78448041119651	-5.06398636200591	0.000157587786854669	0.0106366328647614	0.00460363822530351	1.13869029299478
LINC01003	A_32_P6172	100128822	LINC01003	0.98759370639719	7.96540570572284	5.06155097406185	0.00015831199235226	0.0106366328647614	0.00460363822530351	1.13434923944171
SHOC2	A_23_P202565	8036	SHOC2	-1.11142379814638	7.9141395578599	-5.05076036241372	0.000161562478148391	0.0107332592072225	0.00464545904674026	1.11510531359194
PCGF1	A_23_P68059	84759	PCGF1	0.803780371305944	7.20627546062678	5.03520415421645	0.000166370626351551	0.0108675195551779	0.00470356823202931	1.08733445932908
NRCAM	A_24_P252364	4897	NRCAM	-1.14422575376597	5.933915683022	-5.0225591209683	0.000170388033788132	0.0108675195551779	0.00470356823202931	1.06473636517529
PLD3	A_23_P27515	23646	PLD3	0.890725335429087	7.32639201552622	5.01619609152716	0.00017244745959881	0.0108675195551779	0.00470356823202931	1.05335672097351
ZYX	A_23_P254888	7791	ZYX	0.746679824245758	9.091952645049	5.01615742208241	0.00017246005361776	0.0108675195551779	0.00470356823202931	1.05328754778257
CIC	A_23_P55731	23152	CIC	0.696183124271281	8.50596421269236	5.00463638322334	0.000176254993885745	0.0109391126750855	0.00473455443110807	1.03266934002106
HIBCH	A_23_P154345	26275	HIBCH	-0.80348638193389	8.8923164260963	-5.0002759036505	0.000177713754984535	0.0109391126750855	0.00473455443110807	1.02486110005164
ATP5F1D	A_23_P5089	513	ATP5F1D	0.752019904186444	9.82341447414676	4.99613001536393	0.000179112315049529	0.0109391126750855	0.00473455443110807	1.01743475395956
ADD3	A_24_P90097	120	ADD3	-1.28502742280873	10.68185936983	-5.01823272808225	0.00018290125273409	0.0109391126750855	0.00473455443110807	1.00697843727065
SLC30A1	A_23_P23815	7779	SLC30A1	0.853511954505895	6.71693476913519	4.99002996454946	0.000181190825716752	0.0109391126750855	0.00473455443110807	1.00650380734612
TTYH3	A_23_P331895	80727	TTYH3	0.882914898376237	6.23159973544274	4.98949544103064	0.000181374142778993	0.0109391126750855	0.00473455443110807	1.00554573359722
SEC14L1	A_23_P206960	6397	SEC14L1	1.22143693652648	8.95018896387177	4.99945207168526	0.000183807727562697	0.0109391126750855	0.00473455443110807	0.99775347931978
NMD3	A_23_P32861	51068	NMD3	-0.9156890720694	6.46048446145889	-4.98428869166659	0.000183169890282009	0.0109391126750855	0.00473455443110807	0.996211214737709
N4BP2L2	A_23_P53856	10443	N4BP2L2	-1.22771683908548	8.47089576099351	-4.99147128418233	0.000185922479858149	0.0109886596716161	0.00475599885342456	0.986377588280022
USO1	A_23_P29855	8615	USO1	-1.15097000393677	8.24081335404889	-4.96669348536352	0.000190476396445176	0.011141179409658	0.00482201088045324	0.960029200575377
RAD17	A_24_P97836	5884	RAD17	-1.11011083984103	5.85160091351619	-4.96190148667648	0.000191103077388533	0.011141179409658	0.00482201088045324	0.956034805349334
GKAP1	A_23_P94546	80318	GKAP1	-0.718262973672886	7.04838502123472	-4.95648986142284	0.000193073562115081	0.0111574412806209	0.00482904917647527	0.946313018196649
ZNF821	A_23_P77669	55565	ZNF821	0.850463786572318	6.9172934425982	4.95274628216856	0.000194448964124703	0.0111574412806209	0.00482904917647527	0.939585543797507
LSP1	A_23_P13382	4046	LSP1	0.686283286590937	12.7958708962876	4.95047663326548	0.000195287770372595	0.0111574412806209	0.00482904917647527	0.935505922466125
ZNF337	A_24_P318939	26152	ZNF337	-0.866728294488622	7.09563807884722	-4.93897805704057	0.000199595232113735	0.0112432482731095	0.00486618727794415	0.914827144828644
BLVRA	A_23_P71148	644	BLVRA	0.916331044502387	10.94273137555	4.9372049530372	0.000200268143843914	0.0112432482731095	0.00486618727794415	0.911636883855019
ETS1	A_24_P751074	2113	ETS1	-1.01705535630242	10.265380121381	-4.9324284832423	0.000202184257131566	0.0112432482731095	0.00486618727794415	0.902680679454333
ZMAT5	A_23_P132248	55954	ZMAT5	0.815430872581014	7.27712432521259	4.9318453127956	0.00020231648269367	0.0112432482731095	0.00486618727794415	0.901991026033391
B3GNT8	A_23_P101380	374907	B3GNT8	-0.724402035065808	8.1144854826708	-4.92916410940001	0.0002033492978217	0.0112432482731095	0.00486618727794415	0.897164191382921
CLEC16A	A_32_P194246	23274	CLEC16A	0.62687185597345	8.67567774646886	4.92358527124399	0.000205515807898169	0.0112901953441494	0.00488650642720438	0.887117869535913
OMA1	A_23_P138139	115209	OMA1	-0.95743969005855	8.29560410089988	-4.91627874018894	0.000208389406533936	0.011367613467928	0.00492001374465061	0.873954171096623
ADGRA3	A_23_P158925	166647	ADGRA3	-1.24142652882968	5.42730972414287	-4.91328713055248	0.000209577937915126	0.011367613467928	0.00492001374465061	0.868562371267178
TRAPPC9	A_23_P73420	83696	TRAPPC9	0.78579925857805	8.00350545091751	4.90678895600106	0.000212183789313948	0.0114365727950977	0.00494986001259894	0.856846643673815
LBR	A_23_P200493	3930	LBR	-1.17001748795785	11.2350142480019	-4.92853126241199	0.000215212620658138	0.0114557276959021	0.00495815044009288	0.852007475924418
GOLGA6L10	A_23_P358195	647042	GOLGA6L10	-1.29466841676868	6.85044551957033	-4.91925522915498	0.000214528929701654	0.0114557276959021	0.00495815044009288	0.851813290282645
LRRC58	A_32_P190049	116064	LRRC58	-1.2435871287111	5.56529556847551	-4.89557301597913	0.000216760598538691	0.011466903268374	0.00496298733662538	0.836612214956847
SLC4A10	A_24_P314786	57282	SLC4A10	-2.05881975800221	5.68628994169045	-4.96292685564477	0.000222954456984831	0.0116507298558536	0.00504254927278586	0.83390987253127
UFM1	A_24_P313109	51569	UFM1	-1.15432975663323	5.78788890757213	-4.88390026181934	0.00022163227423078	0.0116507298558536	0.00504254927278586	0.815536349467918
CEP57	A_23_P86822	9702	CEP57	-0.873660245690868	7.54764216545011	-4.87212906034428	0.00022665970608312	0.011660182707629	0.00504664055903447	0.79426493305882
MSH2	A_23_P102471	4436	MSH2	-1.19352512919642	8.0650414749177	-4.88076772213035	0.000227572738949125	0.011660182707629	0.00504664055903447	0.793679790898699
RPTOR	A_23_P384499	57521	RPTOR	0.790430889805561	10.1883233868705	4.87179816680427	0.000226802720099318	0.011660182707629	0.00504664055903447	0.793666726916666
AVP	A_23_P109133	551	AVP	1.32863118140618	6.90047764333252	4.89024957987439	0.000228577677349086	0.011660182707629	0.00504664055903447	0.793025025503522
COMMD9	A_23_P87323	29099	COMMD9	0.79689340307013	8.01844806721115	4.86010257610103	0.000231917964807722	0.0117605737183561	0.00509009076553649	0.77251382903953
COX7B	A_23_P159650	1349	COX7B	0.708036049155407	8.63105821516444	4.85688911625506	0.000233344187118732	0.0117632922565149	0.0050912673753099	0.766698831726069
HLA-DPA1	A_23_P30913	3113	HLA-DPA1	1.17477960958787	11.7192929887857	4.87941894369953	0.000236920847698836	0.0118737524256083	0.00513907561155135	0.761463036162116
OCIAD1	A_23_P213093	54940	OCIAD1	-0.601995489070244	10.6560527170262	-4.836519203807	0.000242598160271338	0.0120875943809614	0.00523162849105314	0.72980736188468
POLR2I	A_23_P56256	5438	POLR2I	0.695754357412826	10.207752841437	4.83049679131967	0.000245406096356197	0.0121309156182978	0.00525037834419791	0.718890234981475
KRCC1	A_23_P56759	51315	KRCC1	-1.05779907111875	8.19825900416262	-4.81838076403746	0.000251157298763244	0.0121309156182978	0.00525037834419791	0.696913050798713
TRAF4	A_23_P15654	9618	TRAF4	1.01352090781521	7.04375698974552	4.81070719334473	0.000254871580298509	0.0121309156182978	0.00525037834419791	0.682984469112474
ABCB1	A_23_P82523	5243	ABCB1	-1.10235765753635	6.86110691126325	-4.81025129181722	0.000255094029579873	0.0121309156182978	0.00525037834419791	0.682156713221834
HUS1B	A_23_P133739	135458	HUS1B	0.750483027674801	6.44819441489484	4.81007071397318	0.000255182194828665	0.0121309156182978	0.00525037834419791	0.681828840548112
ARMH3	A_24_P152404	79591	ARMH3	0.747736399786508	8.61428305377298	4.80876321613987	0.000255821506186665	0.0121309156182978	0.00525037834419791	0.679454713253895
ZNF580	A_23_P164797	51157	ZNF580	0.838277710131354	8.70051293275023	4.80797603312414	0.0002562072026735	0.0121309156182978	0.00525037834419791	0.678025259642229
FYB1	A_24_P393740	2533	FYB1	-1.10106243967629	10.2262093396225	-4.81645372439206	0.000258724279894906	0.0121595444907764	0.00526276919883823	0.672952611286981
SH3BGRL3	A_23_P126388	83442	SH3BGRL3	0.68278268105747	12.5707225048408	4.79821504142456	0.000261039977370813	0.0121595444907764	0.00526276919883823	0.660293748630949
MEFV	A_23_P140967	4210	MEFV	0.633439007442031	6.21739040147962	4.79427481759844	0.000263017393452781	0.0121595444907764	0.00526276919883823	0.65313269885413
DDA1	A_24_P262738	79016	DDA1	0.877798670795819	6.853801098696	4.79096097646751	0.000264692423604266	0.0121595444907764	0.00526276919883823	0.647108557146986
TMEM18	A_24_P385585	129787	TMEM18	-0.61661394971674	5.84396980932822	-4.78654670695127	0.000266940797879738	0.0121595444907764	0.00526276919883823	0.639081860578941
SRFBP1	A_23_P435002	153443	SRFBP1	-0.714433361159698	6.64400934178659	-4.78507719783845	0.000267693646229689	0.0121595444907764	0.00526276919883823	0.636409239919735
ANKRD49	A_23_P24365	54851	ANKRD49	-0.942464774243758	8.45478017159115	-4.78120578490191	0.000269687528638289	0.0121595444907764	0.00526276919883823	0.629366957938603
LRRC59	A_24_P181585	55379	LRRC59	0.850082051708114	8.89276909851959	4.77884833739753	0.000270909179254254	0.0121595444907764	0.00526276919883823	0.625077743009813
AGO2	A_23_P112159	27161	AGO2	0.780352324619829	8.48559678817252	4.77158477182751	0.000274709250884884	0.0121595444907764	0.00526276919883823	0.611857872436621
TIA1	A_23_P90845	7072	TIA1	-1.02710454925434	7.72648124239113	-4.77054653467428	0.000275256899791203	0.0121595444907764	0.00526276919883823	0.609967724377186
STRN4	A_23_P67399	29888	STRN4	0.607244291729311	8.00767927652274	4.76392787289968	0.000278774689876395	0.012250565609154	0.00530216402473859	0.597915100470305
ASL	A_23_P26223	435	ASL	0.714411199556609	7.29829975234954	4.76131474670751	0.000280176296312041	0.012250565609154	0.00530216402473859	0.593155102443341
ENG	A_23_P83328	2022	ENG	0.80679331360841	5.87953073474401	4.7526932906542	0.000284852377133751	0.0123918013808947	0.00536329224133047	0.577444575568149
GIMAP5	A_23_P42588	55340	GIMAP5	-1.30912468406127	11.1713805716869	-4.78558574779366	0.000290554937976426	0.0124502790922899	0.00538860196395888	0.572250233434738
INSIG2	A_24_P944458	51141	INSIG2	-1.18212188876502	6.5579158806029	-4.7517991643868	0.000288203192978627	0.0124502790922899	0.00538860196395888	0.567997319158282
PTGR3	A_24_P22746	284273	PTGR3	-0.659875271512142	6.74784229790419	-4.74253185839711	0.000290467221758244	0.0124502790922899	0.00538860196395888	0.558916182549937
XPA	A_23_P60283	7507	XPA	-0.699461401591901	7.66103906553402	-4.73630983206655	0.000293961520723287	0.0125335832467591	0.005424656812774	0.547564729739451
FICD	A_23_P128246	11153	FICD	0.724419464828216	6.35383564396747	4.72373815354163	0.000301154696902699	0.0127767116458224	0.00552988515014504	0.524614710614436
PAM16	A_23_P206830	51025	PAM16	0.590755324482621	7.59438731115468	4.71710818753556	0.000305021037917515	0.0128138739948682	0.00554596937649601	0.512503827539207
SLC25A23	A_32_P224522	79085	SLC25A23	0.702809771371758	7.45845064360701	4.7022981348138	0.000313843630906364	0.013006053436243	0.00562914650911677	0.485431479312953
PGAM1	A_32_P45738	5223	PGAM1	0.702483472595683	10.4954110509183	4.70097565792448	0.000314644139382431	0.013006053436243	0.00562914650911677	0.483012758449753
POLR2J4	A_23_P215253	84820	POLR2J4	0.735319523193491	8.73413775439234	4.69732398587292	0.000316865479766562	0.013006053436243	0.00562914650911677	0.476333018295263
TMEM160	A_23_P107994	54958	TMEM160	0.634636274817495	9.74788739596309	4.69625090292706	0.000317521312510764	0.013006053436243	0.00562914650911677	0.474369804311752
RNF113B	A_24_P297480	140432	RNF113B	0.725977436403362	6.39672797734541	4.69506642620447	0.00031824685007618	0.013006053436243	0.00562914650911677	0.472202636026437
EDEM3	A_24_P208045	80267	EDEM3	-1.33406647995802	7.68689621664145	-4.7126804670863	0.000324771929446441	0.013006053436243	0.00562914650911677	0.462079296815552
NUP50	A_32_P121303	10762	NUP50	-0.717400539248828	7.27740047652963	-4.68681986592566	0.000323345775342356	0.013006053436243	0.00562914650911677	0.457109782508677
POLE4	A_23_P154234	56655	POLE4	0.647079219753211	10.3795900504846	4.68652146135281	0.000323531852247439	0.013006053436243	0.00562914650911677	0.456563491908387
SUN2	A_32_P194115	25777	SUN2	-0.781582786731342	10.445035070631	-4.67849457934875	0.000328578821175647	0.01309730463942	0.00566864091795758	0.441864707540157
FUOM	A_24_P186379	282969	FUOM	0.79288170856185	6.94352745235699	4.67293385120203	0.000332122684253398	0.0131772750187575	0.00570325287644963	0.431677492797552
CHST11	A_23_P139919	50515	CHST11	1.09089650762449	9.65786197535932	4.68058953475204	0.000334971121918136	0.0132290438471817	0.00572565892923371	0.427542763947542
DTX3L	A_24_P941912	151636	DTX3L	-0.818888739746125	6.62468215027018	-4.65973153697316	0.000340695158699982	0.0133390562146189	0.00577327335256011	0.407476464275122
GPHB5	A_23_P336678	122876	GPHB5	0.816626798692238	6.02233856055974	4.65458223450279	0.0003441001788624	0.0134042660584126	0.00580149680761129	0.39803182937259
NIPBL	A_23_P213883	25836	NIPBL	-1.29336176813257	7.82384953282246	-4.67399755670362	0.000348344424132841	0.0134362829289776	0.00581535402079724	0.394907277214225
S100A6	A_23_P201711	6277	S100A6	0.619842863358771	14.8900720974731	4.64931049048376	0.000348914401933781	0.0134362829289776	0.00581535402079724	0.385475979780232
BAX	A_23_P208706	581	BAX	0.729199280790512	10.6876793283056	4.6463370319184	0.000349625565129755	0.0134362829289776	0.00581535402079724	0.382902426754089
EP300	A_23_P40693	2033	EP300	0.7415005064878	6.50169112207912	4.64166148520371	0.000352799326173251	0.0134977242201105	0.00584194640957929	0.374319619384998
G6PD	A_23_P34093	2539	G6PD	0.758708635781071	6.46754981925429	4.62676486332223	0.000363110440556848	0.0137354024646797	0.0059448158670414	0.346957444655748
NICOL1	A_32_P90047	401115	NICOL1	0.712548079754368	9.93278977341375	4.62447664699688	0.000364721572672234	0.0137354024646797	0.0059448158670414	0.342752190778218
CAPNS2	A_23_P152406	84290	CAPNS2	0.774094563622169	5.72839461320583	4.62425880830889	0.000364875335995589	0.0137354024646797	0.0059448158670414	0.342351818583372
SERTAD3	A_23_P141960	29946	SERTAD3	1.40343852254915	7.16091573785685	4.64792984536572	0.000369734426746631	0.0137766262487767	0.00596265792201061	0.339998705596715
IL18R1	A_24_P208567	8809	IL18R1	-1.14698750126428	7.14427468243729	-4.62498889576652	0.00036777947284506	0.0137636248134592	0.00595703077426827	0.336448064174426
ADAM15	A_23_P159227	8751	ADAM15	0.964457210367764	5.6661359350374	4.61496866841276	0.000371495362550996	0.0137823171301387	0.00596512099085081	0.325272171049124
ZFAND2A	A_23_P336992	90637	ZFAND2A	1.10003371124597	8.84157624788499	4.61848645739408	0.000375495457573895	0.0138111419373746	0.00597759664796105	0.318158799298916
DYNLT2B	A_23_P21162	255758	DYNLT2B	0.672786092963795	8.16858000798065	4.60981510022085	0.000375220921354447	0.0138111419373746	0.00597759664796105	0.315793267076451
SRSF8	A_32_P17635	10929	SRSF8	-0.639705681630915	9.06419930425804	-4.60324293779578	0.000380027858260732	0.0138664868859089	0.00600155048033353	0.303700805477327
RNU12	A_24_P23445	267010	RNU12	1.11801137665086	5.74773621492348	4.60295999652896	0.000380236221492251	0.0138664868859089	0.00600155048033353	0.303180097928663
HLA-DRB1	A_24_P343233	3123	HLA-DRB1	1.78362693455903	11.8576395386221	4.73038198615417	0.000404214912856206	0.0142142395053257	0.00615206119853273	0.29732728113217
PIM3	A_23_P61398	415116	PIM3	1.75473672907189	12.9511582903567	4.77739340542196	0.000413529695795612	0.014406298751904	0.00623518630967578	0.294102900862997
TMEM106B	A_23_P8522	54664	TMEM106B	-0.949260854118304	6.81613239506872	-4.58702566710226	0.000392162362493979	0.0142142395053257	0.00615206119853273	0.273841054536014
CHAF1A	A_24_P53519	10036	CHAF1A	0.646596948483269	8.1031369174617	4.57949147062241	0.000397934750571139	0.0142142395053257	0.00615206119853273	0.259958865953692
TMEM234	A_23_P200396	56063	TMEM234	0.592294476147972	6.08689459130707	4.57817962535281	0.000398948733489178	0.0142142395053257	0.00615206119853273	0.25754107151069
FABP5	A_24_P673063	2171	FABP5	0.648619674636296	7.81839330274196	4.5764249574691	0.000400309150664871	0.0142142395053257	0.00615206119853273	0.254306835391318
PUS7	A_23_P82478	54517	PUS7	-0.725073657836282	7.35344192152038	-4.57536270959245	0.000401135043800167	0.0142142395053257	0.00615206119853273	0.252348714917749
RBMX2	A_23_P255153	51634	RBMX2	-0.594610727999175	9.08087327097389	-4.57415157148509	0.000402078837542074	0.0142142395053257	0.00615206119853273	0.25011598171861
TRAPPC5	A_32_P99432	126003	TRAPPC5	0.792742196739525	10.3865469962299	4.57080388003051	0.000404699467829576	0.0142142395053257	0.00615206119853273	0.243943669096478
MPST	A_23_P132285	4357	MPST	1.00183250096536	9.12858946564502	4.56555778846437	0.00041027865422928	0.014351379864265	0.00621141688060545	0.23156010432379
ZMIZ1	A_23_P138435	57178	ZMIZ1	0.893318895582751	8.11187394893897	4.55314593355463	0.000418816085342665	0.0144240763045564	0.00624288060748444	0.211366400094112
DESI1	A_23_P356330	27351	DESI1	0.724859425767638	7.2158922097003	4.5526125119557	0.000419250324434727	0.0144240763045564	0.00624288060748444	0.210381755721806
ZNF330	A_23_P41359	27309	ZNF330	-0.84259071479179	7.8678156268231	-4.55154959642155	0.000420116986345285	0.0144240763045564	0.00624288060748444	0.208419624574487
ZCCHC9	A_23_P156156	84240	ZCCHC9	-0.769643667327848	8.24640691500275	-4.55074731816508	0.000420772354275275	0.0144240763045564	0.00624288060748444	0.206938545638317
NRM	A_23_P8055	11270	NRM	0.943998723006898	6.67815063182115	4.54832343645333	0.000422758777394988	0.0144344331564743	0.00624736315379295	0.202463412993621
NDUFA1	A_23_P159833	4694	NDUFA1	0.616582886854435	11.2331574098845	4.544933421936	0.000425553155124882	0.0144613054555588	0.0062589937463724	0.196203470104331
KHDC4	A_23_P74467	22889	KHDC4	-0.835734595899438	6.41918581091124	-4.54328272725436	0.000426920686144268	0.0144613054555588	0.0062589937463724	0.193154874018061
STAMBPL1	A_23_P385322	57559	STAMBPL1	-0.896929604975329	6.1162114930086	-4.53305921231054	0.000435491698054171	0.0146280641244995	0.00633116852127502	0.174266944788456
ANKRD10	A_23_P205046	55608	ANKRD10	-0.740724832254358	7.581334211993	-4.52758462619132	0.000440153922108517	0.0146280641244995	0.00633116852127502	0.164148025161927
CYRIA	A_23_P21560	81553	CYRIA	1.18544359905167	7.15169254126444	4.53686437347739	0.000443791910428222	0.0146280641244995	0.00633116852127502	0.161067418707468
PEX3	A_23_P259328	8504	PEX3	-1.05372576151165	5.8863727085025	-4.52497288011977	0.000442396164996538	0.0146280641244995	0.00633116852127502	0.159319486372052
MAGEE1	A_23_P114445	57692	MAGEE1	0.825731260263552	6.4653020530964	4.51608491616111	0.000450115041759046	0.0147796394937741	0.00639677181631012	0.142882151513001
CAPN1	A_23_P138835	823	CAPN1	0.649989753228108	8.12659162971837	4.5109193733167	0.000454664602058855	0.0148473074839519	0.00642605918104039	0.133325169988959
FBXL19	A_23_P338168	54620	FBXL19	-0.736903742240824	7.39838768555454	-4.5098178996391	0.000455640824770053	0.0148473074839519	0.00642605918104039	0.131286922393462
DHRSX	A_24_P378987	207063	DHRSX	0.742957604254286	8.11345030816597	4.50459945495783	0.000460295231260775	0.0149421595905486	0.0064671120959272	0.121628585032308
PIP5K1C	A_23_P330262	23396	PIP5K1C	0.645237777193008	6.17665239501708	4.50007443262854	0.000464370708047946	0.015000593790996	0.00649240298659388	0.113251312225583
TRIM56	A_23_P350107	81844	TRIM56	-0.70510142188348	8.73422680859051	-4.4959871375017	0.000468083814314004	0.0150242632534495	0.00650264736030772	0.105682561664014
FASTKD1	A_23_P28590	79675	FASTKD1	-0.992378448771112	6.79448562740643	-4.49328273368123	0.000470557389702057	0.0150473016035322	0.00651261858244513	0.100673650928589
CDKN2A	A_23_P43490	1029	CDKN2A	0.885879038531464	7.72946274778303	4.47375479793077	0.000488821834220663	0.0154510673466478	0.00668737232573106	0.0644827188843911
TRPM7	A_23_P88470	54822	TRPM7	-0.893166948852413	6.01527704861059	-4.47210737175742	0.000490395603067469	0.0154510673466478	0.00668737232573106	0.0614277520774573
SRGAP2	A_23_P200829	23380	SRGAP2	0.850412459109441	6.59546158781914	4.46860853737413	0.000493755288470683	0.0154685783680206	0.00669495126620788	0.0549386291417511
CFHR3	A_23_P103256	10878	CFHR3	-1.01942457658047	5.58521723762949	-4.46777276370841	0.000494561315383622	0.0154685783680206	0.00669495126620788	0.0533883728424511
CSE1L	A_23_P17393	1434	CSE1L	-0.820718870576098	8.98387632075924	-4.45824667108858	0.000503844405442504	0.0157016238350628	0.00679581561246763	0.0357135951351708
SUSD3	A_23_P401076	203328	SUSD3	-0.851067203395276	11.5539832500852	-4.45446983781856	0.00050757425696986	0.0157605484863468	0.00682131877502974	0.0287034665719554
PROSER1	A_32_P70135	80209	PROSER1	-0.717554851836168	8.81655315881053	-4.4523358634331	0.000509694208899141	0.0157692396038471	0.00682508037527051	0.0247419842025245
SCRN1	A_23_P366366	9805	SCRN1	-0.968858703185855	8.06044087978685	-4.43840391574687	0.000523759858181084	0.0160874709562827	0.00696281400180343	-0.00113243189537204
ATP6V0E2-AS1	A_32_P146659	401431	ATP6V0E2-AS1	-0.813514907105411	6.99088981324903	-4.43788538908509	0.000524290987035558	0.0160874709562827	0.00696281400180343	-0.00209581733992437
SNPH	A_23_P102706	9751	SNPH	-0.78508057704108	8.27029536681627	-4.4365983922844	0.000525611653180766	0.0160874709562827	0.00696281400180343	-0.00448708195441849
IER5	A_23_P86330	51278	IER5	1.48903636350466	12.9358153488119	4.55032269995707	0.000557804352767732	0.0165840661115613	0.00717774521813928	-0.00980657851503874
CBLL1	A_23_P146004	79872	CBLL1	0.662517927534347	7.25511570255059	4.4321585625478	0.000530193901149709	0.0161699705795481	0.00699852064168339	-0.0127376443369585
CDC42EP2	A_23_P1602	10435	CDC42EP2	1.06197984339244	6.16941381314303	4.42707484343434	0.000535491078656637	0.0162218079507067	0.00702095636043006	-0.0221871691700448
HSD17B10	A_23_P45396	3028	HSD17B10	0.644246678753792	10.4703758229726	4.42689515216227	0.000535679305723455	0.0162218079507067	0.00702095636043006	-0.0225212231772778
DNAJB12	A_24_P244100	54788	DNAJB12	0.599649471001035	7.52814808323107	4.42462471516386	0.000538063451854575	0.0162366330365976	0.00702737280188932	-0.0267423424396194
MTERF2	A_23_P53530	80298	MTERF2	-0.941556276924381	6.45452100334291	-4.4199964551462	0.000542957289613781	0.0163268209543513	0.00706640701045047	-0.0353486309528908
CREBZF	A_23_P203645	58487	CREBZF	-0.994212691480071	6.49619152483689	-4.41484114775377	0.00054846222348013	0.0163805090460501	0.00708964373905913	-0.0449374638982034
LRRN3	A_23_P31376	54674	LRRN3	-1.62226276283083	9.26841744582979	-4.49331284676393	0.000578398191972942	0.016768221129387	0.00725744930214998	-0.0571957486066674
GBP6	A_23_P130642	163351	GBP6	-0.640926339855536	9.74842904935507	-4.40488830559322	0.000559252637834448	0.0165840661115613	0.00717774521813928	-0.0634570748061245
ZRANB2	A_24_P242299	9406	ZRANB2	-1.57874597063425	9.24935941248347	-4.47114747439173	0.000591351539285398	0.0168564397460681	0.00729563117804059	-0.0819024922774192
ABT1	A_23_P30784	29777	ABT1	0.817628825976999	7.24755422801262	4.39370651059605	0.000571635563661551	0.016768221129387	0.00725744930214998	-0.0842749868235737
GPRASP1	A_23_P96590	9737	GPRASP1	-0.870363664901241	8.31434407315011	-4.39284645831745	0.000572599573354165	0.016768221129387	0.00725744930214998	-0.0858767077339495
ERBIN	A_23_P30175	55914	ERBIN	-1.18208861585433	9.40767474862183	-4.41148555376702	0.000579159096184196	0.016768221129387	0.00725744930214998	-0.0876221568580169
IL2RG	A_23_P148473	3561	IL2RG	0.677242385790786	8.83517110718438	4.39156082499511	0.000574043715827493	0.016768221129387	0.00725744930214998	-0.0882711441801733
SUZ12	A_23_P100883	23512	SUZ12	-0.880449396149434	9.86226787741839	-4.38751781354888	0.000578609594451529	0.016768221129387	0.00725744930214998	-0.0958021182129443
SLF2	A_23_P356139	55719	SLF2	-1.05667121105943	5.58577928729584	-4.3796789305952	0.000587568662154281	0.0168564397460681	0.00729563117804059	-0.110408194978468
GADD45B	A_24_P239606	4616	GADD45B	1.46395273126951	11.9647043104897	4.46341138073292	0.000618197064813247	0.0171988490687921	0.00744382926542734	-0.11845082243054
SUMO3	A_23_P102937	6612	SUMO3	0.730854604243829	9.00924332199022	4.3752125818054	0.000592736750254585	0.0168564397460681	0.00729563117804059	-0.118732908628702
NUDT9P1	A_32_P40463	119369	NUDT9P1	-0.883023267764395	5.87770499898354	-4.37412044165921	0.000594007561646739	0.0168564397460681	0.00729563117804059	-0.120768810258076
PRPF40A	A_23_P16762	55660	PRPF40A	-1.11665218601412	9.78286060872589	-4.39051451002407	0.000600801032470673	0.0169853176422129	0.00735141078580111	-0.123262567204355
HERC4	A_24_P346807	26091	HERC4	-1.00526403916313	6.58044268111584	-4.36208991808621	0.000608192523383063	0.017085124419759	0.0073946081304963	-0.143202873275682
NRIP1	A_23_P211007	8204	NRIP1	-1.44912671223882	7.9451150882552	-4.40180852191626	0.000620821675959865	0.0171988490687921	0.00744382926542734	-0.143955290546481
C17orf49	A_23_P141520	124944	C17orf49	0.621617438872363	10.0668195063285	4.36054373567883	0.000610040615221265	0.017085124419759	0.0073946081304963	-0.146087126806304
CHST7	A_23_P319617	56548	CHST7	0.999760689764529	7.79868431969649	4.35879526698657	0.00061408328863235	0.0171423250279454	0.0074193651104265	-0.151753249932267
CENPC	A_23_P167194	1060	CENPC	-1.14456157603785	7.41389738109767	-4.36271508561968	0.000624019785862951	0.0171988490687921	0.00744382926542734	-0.162428992890973
SACS	A_23_P128663	26278	SACS	-1.27850267830179	8.09772937833165	-4.37475697466111	0.000628436917278524	0.0172134714242833	0.00745015796319655	-0.163246187588115
USP47	A_23_P403588	55031	USP47	-1.21063733681928	6.93744503630957	-4.36293549071496	0.000633808100271673	0.0172873572039446	0.00748213644773012	-0.174130405539397
UGP2	A_23_P253046	7360	UGP2	-0.77355526263738	9.738318176236	-4.34520972391579	0.000628683378739868	0.0172134714242833	0.00745015796319655	-0.174703357815248
ZNF217	A_23_P210608	7764	ZNF217	-0.912201883300195	9.44731654063171	-4.33978606836387	0.000635416279958289	0.0172873572039446	0.00748213644773012	-0.184830182094399
EHBP1L1	A_23_P148121	254102	EHBP1L1	0.678434339740393	8.98702686561423	4.33724657753735	0.000638594146728341	0.0173147034698104	0.00749397217774544	-0.189572747229031
ATOX1	A_23_P144877	475	ATOX1	0.858734767978874	7.73497615964456	4.33575982365987	0.000640462193690771	0.0173147034698104	0.00749397217774544	-0.192349574215032
RBPJ	A_23_P29994	3516	RBPJ	-0.835287510730707	9.62969824329873	-4.33262263165579	0.000644422344925915	0.0173418753877763	0.00750573244829281	-0.198209609149689
NFKBIB	A_23_P330895	4793	NFKBIB	1.00943976183462	6.88070667510136	4.3307459418603	0.000646902987665031	0.0173418753877763	0.00750573244829281	-0.201831959863946
PYCARD	A_23_P26629	29108	PYCARD	0.959397618844372	10.4072643036181	4.33525938503032	0.000649561493521144	0.0173418753877763	0.00750573244829281	-0.203202076715706
CBX3	A_23_P31315	11335	CBX3	-0.843427871773056	11.7622807770594	-4.32489080307746	0.000655101480283899	0.0173820028717	0.00752310001387723	-0.213591901758779
SVBP	A_24_P263937	374969	SVBP	0.616280435460768	8.21922182783585	4.32424503539298	0.000655120995047735	0.0173820028717	0.00752310001387723	-0.213862729640525
IFT88	A_23_P48339	8100	IFT88	-1.01060136561583	5.83334618765852	-4.31982417840369	0.000660839847599442	0.0174796218948371	0.00756535047717184	-0.222125454121401
TLN1	A_24_P196851	7094	TLN1	0.649021149990706	7.99046852374583	4.31773166224351	0.000663564548101418	0.0174836908895343	0.00756711157767843	-0.226037051408871
RAB5C	A_23_P107211	5878	RAB5C	0.679103839541235	6.96269090474927	4.31657630288786	0.000665073889146812	0.0174836908895343	0.00756711157767843	-0.228196965480207
SATB1	A_23_P259741	6304	SATB1	-0.875072956500595	11.1124599740291	-4.30014963410725	0.000689037117294203	0.017894085137004	0.00774473420216098	-0.261239145200811
SLX1A	A_23_P501451	548593	SLX1A	0.643342734594123	8.98616300859671	4.29214796540155	0.000697823102952275	0.0179070818474965	0.00775035930495312	-0.273893066663548
PPIF	A_23_P202104	10105	PPIF	1.21284942172907	9.74883150757129	4.31512744560227	0.000706547780698166	0.0179070818474965	0.00775035930495312	-0.274351655146122
NACC2	A_23_P113825	138151	NACC2	1.08588027109487	8.49664749766796	4.30074137810106	0.000704250484788757	0.0179070818474965	0.00775035930495312	-0.277451616101096
P2RY14	A_24_P165864	9934	P2RY14	-1.59434203230837	5.66279758218719	-4.31380479802405	0.000709654483993274	0.0179070818474965	0.00775035930495312	-0.278163686042931
ZNF585B	A_23_P90223	92285	ZNF585B	-0.989697520671475	5.71117535367858	-4.28784688378718	0.000703758024264533	0.0179070818474965	0.00775035930495312	-0.281944223169113
TARDBP	A_32_P234935	23435	TARDBP	-0.906414867455236	9.50684154464529	-4.28775883384446	0.000703880059806129	0.0179070818474965	0.00775035930495312	-0.28210906002552
PABPC3	A_23_P48307	5042	PABPC3	-0.643692808458651	11.6412816304055	-4.28435417954431	0.000708615497908889	0.0179070818474965	0.00775035930495312	-0.288483377746983
PIK3R4	A_23_P132526	30849	PIK3R4	-0.923714647365819	6.61073977584775	-4.28334616528567	0.000710023764574422	0.0179070818474965	0.00775035930495312	-0.290370812990934
RPL22	A_32_P210252	6146	RPL22	-0.718389167098021	11.9015228955758	-4.28310479209599	0.00071036140480379	0.0179070818474965	0.00775035930495312	-0.290822780326939
CERT1	A_24_P29277	10087	CERT1	-0.966644766370385	6.58571790726356	-4.28305387366471	0.000710432652059372	0.0179070818474965	0.00775035930495312	-0.290918124902409
H2AC4	A_24_P223384	8335	H2AC4	0.752664658616083	6.54805131572652	4.27504586718856	0.000721729334231309	0.0180957902332055	0.00783203413089951	-0.30591589191445
UPF3B	A_24_P310630	65109	UPF3B	-1.04790409335841	7.10285978234268	-4.27305666916726	0.000727621075137058	0.0180957902332055	0.00783203413089951	-0.312804463486009
FMR1	A_24_P40417	2332	FMR1	-0.725098505967982	7.46232623269885	-4.26806491033656	0.000731727129492059	0.0180957902332055	0.00783203413089951	-0.318994675257776
UBE2S	A_32_P171328	27338	UBE2S	0.844885316664952	9.47848965170476	4.26773371424235	0.000732204959562984	0.0180957902332055	0.00783203413089951	-0.319615273375193
RBL2	A_24_P416159	5934	RBL2	-0.853061390322978	9.96695253230629	-4.2666929079656	0.000733708652632952	0.0180957902332055	0.00783203413089951	-0.321565606412648
MAT2B	A_23_P81408	27430	MAT2B	-0.934608176996894	10.2626688777325	-4.26642279798414	0.000739877427290758	0.0180957902332055	0.00783203413089951	-0.327955573388691
HLA-DRB4	A_24_P370472	3126	HLA-DRB4	2.25206144655642	9.83217930944751	4.43626148234336	0.000806214275024644	0.0187751530895685	0.00812606898705831	-0.329234046877574
UBALD1	A_23_P402787	124402	UBALD1	0.693170001414832	7.49052005913379	4.26175985436315	0.000740878726197173	0.0180957902332055	0.00783203413089951	-0.330810755196453
STX11	A_23_P156788	8676	STX11	1.51108645221781	7.58754539252525	4.3079800099811	0.000762421033844817	0.0181498562779169	0.00785543444125045	-0.334339574570927
ZFAND1	A_23_P146050	79752	ZFAND1	-0.848337685432378	9.04723045548446	-4.25912800940746	0.000744733338960027	0.0180957902332055	0.00783203413089951	-0.335744004755035
KLF10	A_23_P168828	7071	KLF10	1.54128134975516	7.513951488683	4.31138252498971	0.000766229790364619	0.0181899980704288	0.00787280819973111	-0.33678093791435
RARS1	A_23_P69988	5917	RARS1	-0.835661401749123	10.2042458786903	-4.25812209014385	0.000746212028031004	0.0180957902332055	0.00783203413089951	-0.33762970093224
BTN3A1	A_24_P329065	11119	BTN3A1	-0.647192623692366	9.24468336957991	-4.25724682176156	0.00074750110589162	0.0180957902332055	0.00783203413089951	-0.339270548822419
ESYT1	A_23_P150852	23344	ESYT1	-0.75851400485576	10.4333855156387	-4.2548958761275	0.000750974822409541	0.0180957902332055	0.00783203413089951	-0.343678140170462
SEC63	A_23_P214977	11231	SEC63	-0.939722982204485	7.05416067491315	-4.25404411178697	0.000752237446783247	0.0180957902332055	0.00783203413089951	-0.345275157257964
ZBTB47	A_24_P71700	92999	ZBTB47	1.16263844546936	5.74350285602466	4.25453324235637	0.00075381529909619	0.0180957902332055	0.00783203413089951	-0.346651857951258
EMD	A_23_P85171	2010	EMD	0.892919208984471	8.16566204293731	4.24971964733334	0.000758681461262606	0.0181396136820551	0.00785100134607502	-0.353384263657795
C8orf58	A_23_P310483	541565	C8orf58	0.692258484090339	7.73792762832758	4.24892338932641	0.000759874132072087	0.0181396136820551	0.00785100134607502	-0.354877554420717
CFL1	A_32_P148710	1072	CFL1	0.661909095943647	10.3303663223656	4.2400153024916	0.000773348551113765	0.0182578432039806	0.00790217223383771	-0.371587270023482
ATP13A3	A_24_P183094	79572	ATP13A3	-1.00980260677902	8.85374152914445	-4.23795440943466	0.00078786783260646	0.0184481620913589	0.00798454410058085	-0.386327087618621
TRMT13	A_23_P51317	54482	TRMT13	-1.36729669795857	6.48188608212282	-4.2414045586273	0.000822230556249821	0.0188897110326681	0.00817565077977138	-0.416870746276068
HLA-DQB1	A_23_P136683	3119	HLA-DQB1	1.7316639415585	9.79738333825066	4.31621234503305	0.000855591333504721	0.0191446938071422	0.00828600980619333	-0.417693684867731
VPS13C	A_23_P206228	54832	VPS13C	-1.23709279069985	8.45498961030125	-4.23312422290323	0.00082707869265129	0.0188897110326681	0.00817565077977138	-0.424552151209958
CKAP5	A_23_P135977	9793	CKAP5	-0.849143738384513	6.84177185518869	-4.21162557712296	0.000817944139693358	0.0188897110326681	0.00817565077977138	-0.424884157634374
H1-2	A_23_P122443	3006	H1-2	1.09064749517648	10.0919181011302	4.22780115175187	0.000826891431190438	0.0188897110326681	0.00817565077977138	-0.426506312946257
BGLAP	A_24_P336551	632	BGLAP	0.655225744738744	6.1575520417981	4.21007066781381	0.000820461286798099	0.0188897110326681	0.00817565077977138	-0.427805127167059
NTN5	A_32_P394951	126147	NTN5	0.820470677097635	5.64897476437298	4.20872961270535	0.000822638597739962	0.0188897110326681	0.00817565077977138	-0.430324517413296
GFM1	A_23_P155288	85476	GFM1	-0.663477432528693	7.93886893591692	-4.20483435222608	0.000828996420391795	0.0188897110326681	0.00817565077977138	-0.437643214003236
TOP1P2	A_24_P374382	7152	TOP1P2	-0.7796174146388	7.30412684677677	-4.20363082382175	0.000830970952078865	0.0188897110326681	0.00817565077977138	-0.439904734879822
SUCLA2	A_23_P117157	8803	SUCLA2	-1.11591353719547	6.3950438501877	-4.21155813243368	0.000836528357344628	0.018915693990616	0.00818689645685136	-0.441670521116595
PRKAR1A	A_24_P245322	5573	PRKAR1A	-0.819957839852164	6.54907768518951	-4.2011339998033	0.000835082634072113	0.018915693990616	0.00818689645685136	-0.444596823464371
SCAND1	A_23_P6196	51282	SCAND1	0.787052396335709	8.48616933076798	4.19832799260199	0.000839728291017395	0.0189380827737344	0.00819658654008469	-0.449870526331029
CEP63	A_23_P21409	80254	CEP63	-0.794148315610845	7.19654904804594	-4.19237164388628	0.000849677427564249	0.0191121668089911	0.0082719318048233	-0.461067145828053
TCP11L2	A_23_P419107	255394	TCP11L2	0.859635911831071	6.23529820169389	4.18910903500931	0.000855178078324221	0.0191446938071422	0.00828600980619333	-0.467201311061252
FAM76B	A_32_P19752	143684	FAM76B	-1.0951427598772	7.40035451862184	-4.19719154275268	0.000862672013474932	0.019153106620415	0.00828965095365581	-0.470409253682509
SEC22B	A_23_P412392	9554	SEC22B	-0.741343479185849	8.39159846255771	-4.18651063377076	0.000859584917990816	0.019153106620415	0.00828965095365581	-0.472087267377303
THUMPD1	A_24_P90878	55623	THUMPD1	-0.956065923269822	7.11086789974099	-4.17893010763485	0.000872574401976839	0.0192013723055432	0.00831054081192692	-0.486344461366395
BARD1	A_23_P67771	580	BARD1	-0.999989340816256	6.55636707369357	-4.17862097633656	0.000876048608105878	0.0192013723055432	0.00831054081192692	-0.489425513639368
TPP1	A_24_P38815	1200	TPP1	0.678036141645487	7.48345823915712	4.17704445908022	0.000875836557189144	0.0192013723055432	0.00831054081192692	-0.489891614608058
PCM1	A_23_P82950	5108	PCM1	-1.17390927968801	8.09503788298614	-4.1891012591534	0.0008925269045196	0.0193288872057384	0.00836573050177506	-0.499004332818574
BBS2	A_23_P106835	583	BBS2	-0.953260842925134	9.07806790416662	-4.17382332345739	0.000886449519226016	0.0193288872057384	0.00836573050177506	-0.500164513419877
CDC42	A_23_P200560	998	CDC42	0.694447018903263	9.33311601648747	4.17133495741725	0.000885790120829847	0.0193288872057384	0.00836573050177506	-0.500633604321473
SCFD1	A_23_P88209	23256	SCFD1	-1.06411451619062	8.45421332765069	-4.1773792001814	0.000899210534255861	0.0193288872057384	0.00836573050177506	-0.509326308164493
NFKBIE	A_23_P30655	4794	NFKBIE	1.79222805455988	9.67322150592847	4.2723828057457	0.000946033037637643	0.0196784056615403	0.0085170054911478	-0.509445822170287
RNF149	A_23_P120153	284996	RNF149	-0.870984784603714	10.6504023762203	-4.16638893187721	0.000897498570284953	0.0193288872057384	0.00836573050177506	-0.51242094936158
RASD1	A_23_P118392	51655	RASD1	1.30533418222847	7.96383096386854	4.19096989950179	0.000910051484409689	0.0194492299785313	0.00841781602508042	-0.51269838001706
MAP6D1	A_23_P80839	79929	MAP6D1	0.987822697724994	8.83617092834042	4.16942530031432	0.000899909684374519	0.0193288872057384	0.00836573050177506	-0.51316392852564
ID3	A_23_P137381	3399	ID3	0.625102860220321	7.89511017117319	4.16422560106291	0.000898345802137167	0.0193288872057384	0.00836573050177506	-0.514012790287491
ANAPC15	A_24_P244410	25906	ANAPC15	0.645039982823638	7.96753815428348	4.15434693262759	0.000916094722674997	0.0194812202812028	0.0084316617394235	-0.532609916949408
EFCAB7	A_32_P137266	84455	EFCAB7	-1.07015627401543	6.13201247420233	-4.15243469635995	0.000923210494729449	0.0195839453956222	0.00847612216872031	-0.539138366828385
MYCBP2	A_23_P151459	23077	MYCBP2	-0.826135967424026	9.20566354422722	-4.14704591078875	0.000929442208120418	0.0195906253151003	0.008479013302883	-0.546359169606059
ZNF271P	A_32_P42780	10778	ZNF271P	-0.849873613441887	6.09884600721418	-4.14653520785106	0.000930383255921333	0.0195906253151003	0.008479013302883	-0.547321070958281
SLC38A1	A_24_P261734	81539	SLC38A1	-0.830425720089005	11.2265217288577	-4.1442689039153	0.000936657879805269	0.0195970813055924	0.00848180751840115	-0.553241846117706
SLC25A33	A_23_P36226	84275	SLC25A33	0.905430736702447	9.29087319798363	4.13963188062632	0.000945917943102126	0.0196784056615403	0.0085170054911478	-0.562455670811156
PSMA3-AS1	A_23_P383601	379025	PSMA3-AS1	-1.29963325729386	6.99879811643449	-4.15835735388487	0.000958407822582311	0.0196967746751329	0.00852495577900779	-0.564417400086236
DEF8	A_23_P88893	54849	DEF8	0.76878031588933	8.60406371898712	4.13662123355112	0.000948845232016714	0.0196891129258674	0.00852163969935743	-0.565997690442487
NOC3L	A_23_P202496	64318	NOC3L	-1.07106308413088	7.23650313410582	-4.14329785343058	0.00095412226356076	0.0196967746751329	0.00852495577900779	-0.567323140178495
TMEM161B	A_23_P156355	153396	TMEM161B	-0.87037492097947	7.74840593569913	-4.13534797825194	0.000951243258307269	0.0196911949847664	0.00852254083471264	-0.568396855854642
CDKN1C	A_23_P428129	1028	CDKN1C	1.22967908776959	7.38977003252607	4.15271887431992	0.000962484695469656	0.0197332388520932	0.0085407378296852	-0.569883194713979
ZNF707	A_23_P83714	286075	ZNF707	0.623323628869258	8.05759121834951	4.1319082634008	0.00095775253212791	0.0196967746751329	0.00852495577900779	-0.574878818885342
TMT1A	A_23_P415021	25840	TMT1A	1.0512046500831	8.44751162261057	4.13835525674627	0.00096975270981049	0.0197875731501807	0.00856425424270812	-0.581399847549599
RILP	A_24_P185117	83547	RILP	1.02953883835828	5.90945493036379	4.12708787835931	0.000966951146785161	0.0197774972027418	0.00855989327459203	-0.583964020744087
ACOT4	A_23_P14515	122970	ACOT4	0.895599653968034	6.53999649635253	4.1239877892934	0.00097291455628035	0.0198001968888056	0.00856971791964598	-0.589807783339533
PXMP2	A_23_P124122	5827	PXMP2	0.729726068281426	7.65179983836306	4.12173281947203	0.000977275840429368	0.0198001968888056	0.00856971791964598	-0.594058901861336
HINT2	A_23_P157784	84681	HINT2	0.681373431261836	9.02367371075019	4.11855904583435	0.000983447983850282	0.0198001968888056	0.00856971791964598	-0.600042782578845
GLA	A_23_P45475	2717	GLA	0.715363636213009	9.32066202032478	4.11671011102606	0.000987061989713381	0.0198001968888056	0.00856971791964598	-0.603529121436262
MSI2	A_23_P369479	124540	MSI2	0.70173950935553	7.31742537797248	4.11647370875196	0.000987525047591852	0.0198001968888056	0.00856971791964598	-0.603974897383977
GNL3	A_23_P41025	26354	GNL3	-0.771913049421048	9.04250895292384	-4.11618941988802	0.000988082197873109	0.0198001968888056	0.00856971791964598	-0.60451097671831
SETDB2	A_23_P341532	83852	SETDB2	-0.983416085494303	9.37400102644822	-4.12221398090963	0.000994996500652192	0.0198767366214202	0.00860284506084747	-0.607129336311561
MAFA	A_24_P127719	389692	MAFA	1.04448531014737	8.43157424672255	4.12142693378767	0.00100133917064966	0.0199487523245041	0.00863401415803775	-0.612150436197452
COG6	A_23_P53866	57511	COG6	-0.950242336781546	6.92567000352243	-4.10839670722805	0.00100347991043336	0.0199487523245041	0.00863401415803775	-0.619207794305824
PPP1R15A	A_23_P90172	23645	PPP1R15A	1.90138856081261	8.56541263039938	4.21774612019916	0.00106827669817348	0.0204937684039557	0.00886990242161417	-0.620923485410358
ZNF593	A_23_P34741	51042	ZNF593	0.820744370994161	8.84940167621372	4.10485226474428	0.00101056419404965	0.0200012358960867	0.00865672955861703	-0.625893909380864
MRPS6	A_23_P102890	64968	MRPS6	-0.638989250379016	11.9215130114353	-4.10350697386888	0.00101326636735741	0.0200085086826106	0.00865987729140726	-0.628431848586833
RO60	A_24_P222684	6738	RO60	-0.974018655897948	8.81275929833139	-4.10634988800887	0.00101934820978943	0.0200823313974607	0.00869182848087678	-0.631641643421736
WAC	A_23_P201996	51322	WAC	-0.882009706457572	11.4715108667081	-4.10604100881926	0.00102192275948688	0.0200868762587215	0.00869379554106348	-0.633631505035919
TMEM88	A_23_P77859	92162	TMEM88	1.0860274510262	6.7698843419702	4.10728970605586	0.00102963588596882	0.0201001811907809	0.00869955404514956	-0.638646764559669
GTF2A1	A_23_P65609	2957	GTF2A1	-0.691060632121932	6.7553319326717	-4.09721244648128	0.0010260079112238	0.0201001811907809	0.00869955404514956	-0.640308359798025
FAM111A	A_24_P141629	63901	FAM111A	-0.86861145448273	7.52594214598042	-4.09578189060973	0.00102892639821175	0.0201001811907809	0.00869955404514956	-0.643007911787228
PGBD3	A_23_P319565	267004	PGBD3	0.692867676124953	6.91260495207462	4.09365705812448	0.00103327691905249	0.0201254163551814	0.00871047606990428	-0.647017867244145
USP13	A_23_P40989	8975	USP13	-0.661922019702926	6.14217950958441	-4.09021320511361	0.00104036796940703	0.0202175816277058	0.00875036609685487	-0.653517713963413
PARVB	A_23_P40718	29780	PARVB	0.994909535442841	5.35955945089138	4.087806851197	0.00104535219625577	0.0202684803663166	0.00877239556629953	-0.658059887001794
IRF2BPL	A_32_P466514	64207	IRF2BPL	0.684870103760855	6.37766917174048	4.08499754483505	0.00105120186675143	0.0203358916434757	0.00880157182313683	-0.663363157684865
GNG5	A_23_P148513	2787	GNG5	0.671143422994712	8.60284838757016	4.08248023979121	0.00105647186877476	0.0203895300901582	0.00882478706489924	-0.668115653482668
IFI27L2	A_23_P140146	83982	IFI27L2	0.679358783272459	11.1831912858547	4.08140414608679	0.00105873289266282	0.0203895300901582	0.00882478706489924	-0.67014737267836
CCDC14	A_23_P384056	64770	CCDC14	-1.39936681562792	8.28400594536916	-4.1217236796243	0.00108902157891861	0.0206024612170695	0.00891694572898673	-0.673909897850346
C11orf96	A_32_P74409	387763	C11orf96	1.68908763019911	6.48012638109033	4.1489337241365	0.00111201269316718	0.0207624156436662	0.00898617556158035	-0.678093847475802
CCNC	A_23_P145397	892	CCNC	-0.63408382929157	7.51262477260785	-4.07632936042162	0.00106946240814478	0.0204937684039557	0.00886990242161417	-0.679729864990716
LEO1	A_23_P314222	123169	LEO1	-1.18406481316496	8.35044362519399	-4.09295233776254	0.00108502207205503	0.0205722105254681	0.00890385293524567	-0.683270121852806
FERRY3	A_23_P25433	57102	FERRY3	-0.887574287520212	6.5818878897887	-4.07305026473209	0.00107645422613317	0.0205329490309915	0.00888686017832219	-0.6859225445066
SELENOM	A_23_P6413	140606	SELENOM	1.04350313658762	8.75633668016948	4.07535477506866	0.00110565794110823	0.0207624156436662	0.00898617556158035	-0.704591846142505
GIMAP4	A_24_P209455	55303	GIMAP4	-1.4710530280922	11.3259030385508	-4.13665708188916	0.00115104937639999	0.0209081449572365	0.00904924862680968	-0.708511738001778
LILRA1	A_24_P348989	11024	LILRA1	0.870238966276482	5.86695990633356	4.05950731338252	0.00110582820821289	0.0207624156436662	0.00898617556158035	-0.711506317484893
DCUN1D4	A_32_P43812	23142	DCUN1D4	-1.03766701201696	6.01428107923079	-4.05929596332741	0.00110929110832638	0.0207624156436662	0.00898617556158035	-0.713890278293927
PLIN3	A_23_P101707	10226	PLIN3	0.72086993730964	7.12569091823471	4.05521042915028	0.00111531764097172	0.0207788525720166	0.00899328962414343	-0.719625974949482
SMC3	A_23_P138631	9126	SMC3	-1.30404015939202	8.20557280687287	-4.0810602493831	0.00114481573387681	0.0209081449572365	0.00904924862680968	-0.727699188300564
TOP1	A_23_P305507	7150	TOP1	-0.830832956347564	7.49295797234315	-4.05032507937936	0.00112620752498215	0.0208855829879462	0.0090394835869156	-0.728859066684906
PCDHB13	A_23_P144627	56123	PCDHB13	0.633997404111956	6.53783154575534	4.04778906576109	0.00113190318174472	0.0208855829879462	0.0090394835869156	-0.733652615860641
TNFRSF10B	A_24_P218265	8795	TNFRSF10B	0.770346940291962	9.00142401073656	4.04719938603225	0.00113323174905426	0.0208855829879462	0.0090394835869156	-0.734767281174727
TSNAX	A_24_P148151	7257	TSNAX	-0.860011852168594	6.90758382715793	-4.04451470503913	0.00113930053221107	0.0208876505011411	0.00904037842674852	-0.739842381767171
CHMP6	A_23_P10156	79643	CHMP6	0.641217443637328	7.63897004072032	4.04391714618762	0.00114065582666675	0.0208876505011411	0.00904037842674852	-0.740972064079805
PHLDA2	A_23_P47614	7262	PHLDA2	1.63967711246302	5.81895630238895	4.08028090978506	0.00117554623136617	0.0211080898755269	0.00913578673341729	-0.747448336001886
FAM131C	A_24_P169073	348487	FAM131C	-1.2283763499694	10.1860149319637	-4.06981418484343	0.00117647034102535	0.0211080898755269	0.00913578673341729	-0.752468660526582
LONRF3	A_23_P114414	79836	LONRF3	-0.586254858680483	6.00040275176374	-4.03553567595207	0.0011598394395362	0.0210144270545988	0.00909524855294267	-0.756819542396394
TRAF5	A_23_P201731	7188	TRAF5	-1.12772802137404	9.02607676016073	-4.05124588841751	0.00117431674639497	0.0211080898755269	0.00913578673341729	-0.759084188465009
TXK	A_23_P302018	7294	TXK	-1.01888841999627	8.84858188255747	-4.03933426357912	0.00117978705371965	0.0211080898755269	0.00913578673341729	-0.76763466817003
TNKS	A_32_P144596	8658	TNKS	-0.655124897993256	6.56386844113129	-4.02773681300376	0.00117798469056681	0.0211080898755269	0.00913578673341729	-0.771569335643552
EIF3E	A_23_P43141	3646	EIF3E	-0.827043752100341	12.6366619584946	-4.03811160714802	0.00118669299878721	0.0211301449928922	0.00914533240286529	-0.772431135228939
WASHC4	A_32_P153725	23325	WASHC4	-1.01364292652342	7.15302615376011	-4.02938410549489	0.00118727733516199	0.0211301449928922	0.00914533240286529	-0.776589519943144
AHCTF1	A_24_P28657	25909	AHCTF1	-0.929806438281854	7.2579630847647	-4.02265845533432	0.00118995543650682	0.0211301449928922	0.00914533240286529	-0.781175897418298
EMB	A_24_P684186	133418	EMB	-1.08498062751263	9.14650282328691	-4.03735092784556	0.00120121939360022	0.0211301449928922	0.00914533240286529	-0.781650507135039
SLC43A2	A_24_P296508	124935	SLC43A2	1.74187053481621	6.18415458600028	4.09115024899772	0.00124006262055114	0.0213400334500468	0.00923617416986918	-0.782002224417771
PTTG1	A_23_P7636	9232	PTTG1	0.704005857293796	9.67083167490442	4.02221405155174	0.0011910088652689	0.0211301449928922	0.00914533240286529	-0.782016635525052
EZH1	A_23_P428219	2145	EZH1	-0.651346643544936	7.94308928920076	-4.02045082817156	0.0011951978320924	0.0211301449928922	0.00914533240286529	-0.785352478163966
DBNDD2	A_23_P28772	55861	DBNDD2	0.745955314422609	8.29434150505465	4.01988312930843	0.00119654972920793	0.0211301449928922	0.00914533240286529	-0.786426547455106
VPS4B	A_24_P322369	9525	VPS4B	-1.04082457003427	8.91861628664303	-4.03208906554756	0.00121060690682731	0.0211301449928922	0.00914533240286529	-0.789620636921115
ZNRD2	A_23_P98261	10534	ZNRD2	0.595892407189529	9.07204204489822	4.01677311900992	0.00120398346929914	0.0211301449928922	0.00914533240286529	-0.792310936048647
GMCL1	A_23_P28375	64395	GMCL1	-0.621954790322672	7.3317393869438	-4.0162601299025	0.00120521415786454	0.0211301449928922	0.00914533240286529	-0.793281607953584
C2CD5	A_23_P367628	9847	C2CD5	-1.23141647521349	7.85670667847106	-4.03518438585176	0.00122159995870709	0.0212786822075605	0.00920962075501784	-0.794875374685891
SLA2	A_23_P143173	84174	SLA2	-0.629999231993405	7.93334264364338	-4.0152917594149	0.00120754082288968	0.0211301449928922	0.00914533240286529	-0.795113989755801
USP1	A_23_P11652	7398	USP1	-1.04946642844005	9.37350723936277	-4.02614200895271	0.00122487570301802	0.0212924640463781	0.00921558566899035	-0.80076142493238
HLTF	A_24_P277155	6596	HLTF	-1.17525162479716	6.3180995185785	-4.02087414104349	0.00123765811894211	0.0213400334500468	0.00923617416986918	-0.810631793388758
BMF	A_23_P379649	90427	BMF	0.984615046301067	7.00885631037749	4.00843005523722	0.00122862850109978	0.0213144661020751	0.00922510837283187	-0.810755501876096
ADRM1	A_23_P68665	11047	ADRM1	0.603170832043698	8.53192948267659	4.00327984972541	0.00123678440867665	0.0213400334500468	0.00923617416986918	-0.817847906729752
ARHGAP12	A_23_P149775	94134	ARHGAP12	-1.10253192691359	8.55341656943556	-4.01713421464975	0.00125000057895449	0.0213534766275567	0.00924199250793171	-0.819499413208471
TBC1D23	A_23_P212728	55773	TBC1D23	-1.10408275824715	6.79422239705594	-4.0146193281454	0.001248175933385	0.0213534766275567	0.00924199250793171	-0.819536470749225
IDS	A_24_P285032	3423	IDS	0.803629315305141	8.12115155075563	3.99762081713368	0.00125081041622327	0.0213534766275567	0.00924199250793171	-0.828561185695044
GNGT2	A_23_P26994	2793	GNGT2	0.782891694554097	7.30340141279315	3.99396041424413	0.00125996890270967	0.0214244712226625	0.0092727196596511	-0.835491779358504
TRAPPC4	A_23_P127613	51399	TRAPPC4	-0.618014738623751	9.42081112633239	-3.98723342202896	0.00127697846327086	0.0216707038222401	0.00937929152521648	-0.848230624728843
ZNF24	A_24_P113221	7572	ZNF24	-0.701710026005555	8.94992126153289	-3.98497634148176	0.00128273781163188	0.0216984511917862	0.00939130085680834	-0.852505408344369
H4C8	A_23_P323685	8365	H4C8	0.791513466394237	7.41883484598458	3.98022237849588	0.00129495501027121	0.0218459929882368	0.00945515838226831	-0.861510075075453
CWF19L2	A_23_P161719	143884	CWF19L2	-1.06409729665035	5.96028849734793	-3.97323104664234	0.00131783561693921	0.0220909771066461	0.00956118989303315	-0.877345909378731
RUSC1	A_24_P2948	23623	RUSC1	0.599018085177761	6.98542848742229	3.9684855955937	0.00132562671485147	0.0220909771066461	0.00956118989303315	-0.883746490996563
FAM21EP	A_24_P677642	100421577	FAM21EP	0.661682496090259	6.90161789111637	3.96844916433831	0.00132572306210232	0.0220909771066461	0.00956118989303315	-0.883815525006423
NAA80	A_23_P212400	24142	NAA80	0.671733364483348	6.86867085436375	3.96748248565256	0.00132828217435872	0.0220909771066461	0.00956118989303315	-0.885647321770509
RECQL	A_23_P25215	5965	RECQL	-1.05802457809579	8.26097203758216	-3.97978387096516	0.00134214732798254	0.0220909771066461	0.00956118989303315	-0.887682488842188
ARFGEF1	A_23_P82941	10565	ARFGEF1	-0.898648709838593	8.31043425069169	-3.96595176854466	0.00133582626257744	0.0220909771066461	0.00956118989303315	-0.890439546252807
HIVEP2	A_23_P214766	3097	HIVEP2	-0.738261921533882	9.80969939880001	-3.96435851411908	0.00133658674415602	0.0220909771066461	0.00956118989303315	-0.891567398563157
IL18RAP	A_23_P28334	8807	IL18RAP	-1.97349655734808	10.2471725728558	-4.09548279932914	0.00144912723758022	0.0228049505720504	0.00987020455763407	-0.893950929277052
GLS	A_23_P39766	2744	GLS	-0.809005172858413	9.4450134615451	-3.96029626472037	0.00134746459973668	0.0220909771066461	0.00956118989303315	-0.899266334816185
SDE2	A_32_P64475	163859	SDE2	0.743408093496973	7.63360101293853	3.95940476078485	0.00134986388234365	0.0220909771066461	0.00956118989303315	-0.900956065369995
SETDB1	A_23_P126393	9869	SETDB1	-0.609802100048656	9.7238956967203	-3.95884842751192	0.00135136332915091	0.0220909771066461	0.00956118989303315	-0.902010544461721
HACD4	A_23_P83175	401494	HACD4	0.592707730316697	7.42944476777598	3.9574420631846	0.00135516136253649	0.0220909771066461	0.00956118989303315	-0.904676252671211
CEP70	A_23_P21473	80321	CEP70	-0.867518883131679	5.66736169422724	-3.95648941026305	0.00135774026534634	0.0220909771066461	0.00956118989303315	-0.906482027757168
MYNN	A_24_P268786	55892	MYNN	-0.793611857273786	6.24813970322987	-3.95622633154661	0.00135845331799329	0.0220909771066461	0.00956118989303315	-0.906980707771169
NCBP2	A_24_P157424	22916	NCBP2	-0.685582487877207	7.96800650219163	-3.95523236268245	0.00136115082519378	0.0220929215377096	0.00956203146172166	-0.908864862477954
APOM	A_24_P89426	55937	APOM	0.761483327247546	6.67167994797144	3.95230337139113	0.00136913145271767	0.0221804471640652	0.00959991340465485	-0.914417320484817
CRYBG1	A_23_P70785	202	CRYBG1	-0.604673552763245	8.34619701387514	-3.9470488041652	0.00138356800017261	0.0223184675511333	0.00965964997146661	-0.924379460962586
MAPK1IP1L	A_23_P140309	93487	MAPK1IP1L	0.739609485226616	9.56435126758634	3.94626338471893	0.00138573913889239	0.0223184675511333	0.00965964997146661	-0.925868660531845
TCEAL8	A_23_P11331	90843	TCEAL8	-0.586336833635594	9.49635430852354	-3.94415887727527	0.00139157372648991	0.0223329341498475	0.00966591125618685	-0.929859080572266
PPP1R10	A_23_P156667	5514	PPP1R10	-0.696688037917612	8.62737916708093	-3.94097156659112	0.00140045788894698	0.0224029825998783	0.0096962289071094	-0.935903064879523
PARP14	A_24_P161018	54625	PARP14	-0.911053878371919	7.28096209993902	-3.94071815482518	0.00140116670636345	0.0224029825998783	0.0096962289071094	-0.936383622677138
ZNF696	A_23_P60101	79943	ZNF696	-0.745348997874117	6.59852995221871	-3.92895241929715	0.00143448124998196	0.0228049505720504	0.00987020455763407	-0.958699124638968
PTTG2	A_23_P18579	10744	PTTG2	0.702922030355054	6.99880013531024	3.92605856963305	0.00144279777426451	0.0228049505720504	0.00987020455763407	-0.964188795584522
SETX	A_24_P940921	23064	SETX	-1.16292600342802	8.02746885414175	-3.94025014297684	0.00146782309186802	0.0229130125634043	0.0099169748392095	-0.970143910288862
TUG1	A_23_P68868	55000	TUG1	-0.835893582764587	10.0656722120947	-3.92293256078414	0.00145553557731556	0.0228049505720504	0.00987020455763407	-0.971953270821775
ZNF12	A_23_P31335	7559	ZNF12	-0.930692355930011	7.68638389608083	-3.922780378801	0.00145732240210565	0.0228049505720504	0.00987020455763407	-0.972906989303915
NOTCH2NLA	A_24_P366777	388677	NOTCH2NLA	-0.974133100583531	7.3272154751537	-3.91695390670332	0.00148467155455934	0.0230640199222696	0.00998233229381128	-0.988964655461675
PHF19	A_23_P21436	26147	PHF19	0.605433752215522	8.3515699251788	3.91143794773947	0.00148557047807384	0.0230640199222696	0.00998233229381128	-0.991930466138442
CLIP4	A_23_P209232	79745	CLIP4	-0.787730140195066	8.91607836765265	-3.90917863897413	0.00149229406852349	0.023126510248185	0.0100093787150569	-0.996218257538003
SLC29A1	A_23_P133694	2030	SLC29A1	0.708624185672066	5.962024070188	3.90658450513573	0.00150005220791366	0.0231629683276037	0.010025158126659	-1.00114178348074
AKAP11	A_23_P204929	11215	AKAP11	-1.00897372124747	7.76454338207511	-3.91439961086476	0.0015082617566685	0.0231955446458182	0.0100392574742325	-1.00147903391727
ZNF658	A_32_P220739	26149	ZNF658	-0.802375132004861	6.04589110866678	-3.90228915100718	0.00151298826802945	0.0231955446458182	0.0100392574742325	-1.0092948151158
FAM3C	A_32_P101689	10447	FAM3C	-0.920632176804061	6.84598205678691	-3.90106558832703	0.00152044381590695	0.0232291369879771	0.0100537965668576	-1.01339191720045
NACA2	A_32_P141923	342538	NACA2	-0.693440315485558	13.8756129257828	-3.90441528423104	0.00155775941084244	0.023616510599237	0.0102214556359393	-1.02926665171689
ERGIC2	A_23_P139509	51290	ERGIC2	-0.915097474368217	7.70962516990404	-3.89254352737199	0.00154802317422587	0.0235640472524257	0.0101987489888379	-1.03024047001964
ARGLU1	A_23_P162782	55082	ARGLU1	-0.683769771676273	9.27061416210861	-3.88916377054216	0.00155322345883897	0.0236012855359042	0.0102148660803504	-1.03421332852979
ANXA5	A_23_P69720	308	ANXA5	0.601014721927037	10.4428571615948	3.88707149779263	0.00155973687271507	0.023616510599237	0.0102214556359393	-1.03818621122444
THRAP3	A_24_P926367	9967	THRAP3	-0.680418182109067	10.9187775794925	-3.88433173998781	0.00156830790383668	0.023704406941588	0.0102594980283633	-1.04338885036829
PREPL	A_24_P943193	9581	PREPL	-1.25976352555502	6.77149061339318	-3.90403388999469	0.00159402566576942	0.0238472760892514	0.0103213331859515	-1.04596078832901
AASDH	A_24_P383076	132949	AASDH	-0.711310439985382	5.97545674914522	-3.88015844674746	0.00158145556004116	0.0238431167314015	0.0103195329753929	-1.05131431231967
FIBP	A_23_P1615	9158	FIBP	0.635232880010027	7.19923983829775	3.87965492688575	0.00158304940725408	0.0238431167314015	0.0103195329753929	-1.05227059264584
RLIG1	A_32_P46765	91298	RLIG1	-0.602042058830439	7.1622408545202	-3.87824830822232	0.00158751057692293	0.0238472760892514	0.0103213331859515	-1.05494208722901
EPHA1	A_23_P157333	2041	EPHA1	-0.794448620872273	5.86852246826289	-3.87651720294853	0.00159301839151234	0.0238472760892514	0.0103213331859515	-1.05822997234567
NKTR	A_23_P212002	4820	NKTR	-1.202987047028	9.65573774507653	-3.90473291778281	0.00162282797640325	0.0239419627566073	0.0103623144971247	-1.05848500813705
MRPL23	A_23_P105044	6150	MRPL23	0.66292774892657	10.3732512808135	3.87582665532274	0.00159522089685764	0.0238472760892514	0.0103213331859515	-1.05954156356611
LEF1	A_24_P20630	51176	LEF1	-0.747054452002549	13.3987819449703	-3.88766480961261	0.00161028426144981	0.0239315088087815	0.0103577899267623	-1.0607742869713
RBBP6	A_23_P342053	5930	RBBP6	0.944913829767036	6.76650412666273	3.87359119065307	0.00160777639894043	0.0239315088087815	0.0103577899267623	-1.06619798270028
ZNF234	A_23_P153286	10780	ZNF234	-0.986326373912386	6.3006393468172	-3.87029472829095	0.00162313656494619	0.0239419627566073	0.0103623144971247	-1.07454200479979
AGAP3	A_23_P111452	116988	AGAP3	0.708245646175184	9.11257671392202	3.86785611163767	0.00162086778442644	0.0239419627566073	0.0103623144971247	-1.07468185515968
IBTK	A_23_P358995	25998	IBTK	-0.895276845943478	8.86712241648951	-3.8685936519193	0.0016286609275912	0.0239821720781041	0.0103797174828073	-1.07776774456545
MARCHF7	A_23_P102242	64844	MARCHF7	-1.09464392054745	6.98695355682145	-3.87306251179022	0.00165754037958363	0.0241627860504749	0.0104578889678818	-1.08825233065641
BLOC1S5	A_24_P106591	63915	BLOC1S5	-0.658689022705799	8.49093498612547	-3.85476726092076	0.0016638948475747	0.0241743669970683	0.0104629013142794	-1.09955016278376
POLR2J2	A_23_P215669	246721	POLR2J2	-0.609799255540314	6.76311122240145	-3.85375959515716	0.00166725500455372	0.0241766081032579	0.0104638712868499	-1.10146497206725
CENPJ	A_32_P219116	55835	CENPJ	-0.968264932095025	6.53520034536574	-3.85747604922069	0.00167161715399903	0.0241820171425345	0.0104662123716925	-1.10158282302227
RAD52	A_23_P64990	5893	RAD52	-0.606405243346942	5.72493816170971	-3.8511067454086	0.00167613413086589	0.0241820171425345	0.0104662123716925	-1.10650622004933
HTATSF1	A_23_P45345	27336	HTATSF1	-0.629318779696977	10.3782627610989	-3.85026832335003	0.00167895030337141	0.0241820171425345	0.0104662123716925	-1.10809954241632
ACTR6	A_23_P162596	64431	ACTR6	-0.610329802985675	8.92677353339069	-3.84860298140047	0.00168455825368647	0.0241820171425345	0.0104662123716925	-1.111264409415
KIAA0513	A_23_P206310	9764	KIAA0513	0.753770175692965	9.40536139524566	3.84370507747981	0.00170116202089026	0.0243388289132379	0.0105340820322295	-1.12057315396272
ATG4A	A_23_P217367	115201	ATG4A	-0.602316557117248	7.74076644453789	-3.84251979530513	0.00170520497524799	0.0243560110631255	0.0105415186339267	-1.12282598729869
TRA2A	A_23_P31389	29896	TRA2A	-0.760760207668182	7.55340228240551	-3.8375225951093	0.00172235764809217	0.0244936921105423	0.0106011083312348	-1.13232460916612
IGIP	A_24_P110558	492311	IGIP	-1.17605106468432	5.60416059117603	-3.83949220861503	0.00174283480715559	0.0247180533030971	0.0106982140389764	-1.13980906578266
VPS13B	A_24_P98251	157680	VPS13B	-0.770467407651131	6.80105524967949	-3.83101036233904	0.0017449734245477	0.0247180533030971	0.0106982140389764	-1.14470437471406
RPAP3	A_23_P2683	79657	RPAP3	-1.00833070166443	6.05809778580618	-3.83018985791768	0.00175358523374292	0.024767211652948	0.0107194902512273	-1.14859747469878
PAPOLA	A_23_P376239	10914	PAPOLA	-0.659188212960153	6.6204477029848	-3.82829335498085	0.00175449786753369	0.024767211652948	0.0107194902512273	-1.14986986625346
MRFAP1L1	A_23_P133058	114932	MRFAP1L1	-0.758446157406155	9.97587168150438	-3.82619708072612	0.00176188233480132	0.024767211652948	0.0107194902512273	-1.15385541982264
NUP35	A_23_P102320	129401	NUP35	-0.711979652505625	7.78673306488102	-3.81950145959127	0.00178568041713134	0.0249645696163387	0.0108049086985767	-1.16658654821145
RCOR3	A_24_P276816	55758	RCOR3	-0.633963022033807	6.14612802655514	-3.81801406919175	0.00179101108233586	0.024998314292538	0.0108195137228571	-1.16941490100553
RXRA	A_23_P423197	6256	RXRA	1.09413512687096	8.56749600650393	3.82979339450616	0.00181761673469103	0.0251241538972615	0.0108739783285202	-1.17428343064349
HNRNPR	A_23_P45726	10236	HNRNPR	-0.704183843685145	9.73360411936995	-3.81478189478148	0.00180265054865994	0.0250621660971664	0.0108471494053404	-1.17556131632485
ACADM	A_23_P96761	34	ACADM	-0.91613291069396	7.05412106630615	-3.81567027501509	0.00180435898272481	0.0250621660971664	0.0108471494053404	-1.17580868692923
SERBP1	A_32_P187599	26135	SERBP1	-0.587571063108848	7.99220673648196	-3.81153472774723	0.00181442119158255	0.0251205001807148	0.0108723969644389	-1.18173659959013
DYNC1LI2	A_24_P236445	1783	DYNC1LI2	-0.709678969282631	6.19164722240101	-3.80744376929535	0.00182936141436663	0.0252100916353786	0.0109111730179696	-1.18951706161055
MMUT	A_23_P400235	4594	MMUT	-0.719098753544202	7.11798691740995	-3.80734674169249	0.00182971726921884	0.0252100916353786	0.0109111730179696	-1.1897016020169
FAM219B	A_23_P372771	57184	FAM219B	-0.643500539318008	6.54574697051246	-3.80632482390815	0.00183346947857207	0.0252212414628613	0.0109159987718203	-1.19164524427374
SERTAD1	A_23_P218463	29950	SERTAD1	1.42357032407956	10.4159936004929	3.86713228285642	0.00191620597407492	0.0256993508573116	0.0111229291709562	-1.19437968822044
AP4E1	A_24_P929369	23431	AP4E1	-0.765598057328423	7.81612494920009	-3.80450867740399	0.00184015713100329	0.025272670853683	0.0109382579127064	-1.19509955876944
USP34	A_24_P126417	9736	USP34	-0.879260962353696	8.49044238853651	-3.80291396311063	0.00185201213325449	0.0253947903711856	0.0109911124284143	-1.20041802218807
CLK4	A_23_P61674	57396	CLK4	-1.11433339551876	6.75571326463855	-3.8125950317511	0.0018740032823116	0.0256143670325525	0.0110861473444922	-1.20414416852193
APPBP2	A_23_P207280	10513	APPBP2	-0.812152524677005	7.75835770789682	-3.79725661732864	0.00186710887233691	0.0255608994184142	0.0110630060407175	-1.20889405485523
TNNC2	A_23_P131825	7125	TNNC2	1.01885335736813	6.02413332883699	3.79439906396311	0.00188912720733165	0.025656950261494	0.0111045777804209	-1.21857208667457
SLAMF1	A_23_P62647	6504	SLAMF1	-0.868943271655499	7.94379175339194	-3.79287252213741	0.00188803001605144	0.025656950261494	0.0111045777804209	-1.21889807791495
MAN1A2	A_24_P213548	10905	MAN1A2	-0.680175152707395	5.74253704892523	-3.79150023093228	0.00188878643527438	0.025656950261494	0.0111045777804209	-1.219844741389
STAG2	A_24_P66125	10735	STAG2	-1.02970743399954	8.78550267403062	-3.80307537567332	0.00190854613064515	0.025656950261494	0.0111045777804209	-1.22163643013458
ANTXR2	A_23_P170733	118429	ANTXR2	-0.655898210194148	7.43395031975665	-3.78858889041043	0.00189984691637462	0.025656950261494	0.0111045777804209	-1.22538353230007
VPS13A	A_23_P217098	23230	VPS13A	-1.24609649265582	6.65184374433761	-3.80898891200985	0.00192940692250748	0.0257154235239333	0.0111298855774979	-1.22650247705827
TENT2	A_23_P393425	167153	TENT2	-0.906839660707019	8.38432678901196	-3.79073654902783	0.00191005067290935	0.025656950261494	0.0111045777804209	-1.22813298632112
GIMAP2	A_23_P368681	26157	GIMAP2	-0.653748695799193	10.9035419172396	-3.78686313481322	0.0019064341759626	0.025656950261494	0.0111045777804209	-1.22866688355298
TGFBR2	A_23_P211957	7048	TGFBR2	-0.676357983876095	11.2156658939114	-3.78634712239989	0.00190840829809319	0.025656950261494	0.0111045777804209	-1.22964864488147
RBM4B	A_23_P1638	83759	RBM4B	-0.745476251968987	6.51151449563052	-3.78595758779028	0.00190989992167424	0.025656950261494	0.0111045777804209	-1.23038977579137
THOC2	A_24_P177353	57187	THOC2	-1.15775545674814	7.73653581595521	-3.79997883842287	0.00193890836357012	0.0258019327263912	0.0111673276022758	-1.23428858123546
KLHL24	A_24_P521994	54800	KLHL24	-0.879162655551675	7.25768584849925	-3.78257569578865	0.0019240225184402	0.0257154235239333	0.0111298855774979	-1.23723683582294
RBM18	A_23_P20777	92400	RBM18	0.593274866969034	7.20850281264893	3.78201887476122	0.0019250486911877	0.0257154235239333	0.0111298855774979	-1.23788384916979
SLC2A1	A_23_P571	6513	SLC2A1	0.63431635773553	9.67314861009187	3.77126673857683	0.00196702493883671	0.0260914037364098	0.0112926134726995	-1.25834392060201
MAD2L1BP	A_24_P43588	9587	MAD2L1BP	0.635551519616211	8.98619672019886	3.77056552843573	0.00196979442444074	0.0260914037364098	0.0112926134726995	-1.25967835632992
MBNL1	A_23_P357811	4154	MBNL1	-1.08125035621759	12.3210463456421	-3.80292524434266	0.00202434065202424	0.0264057829343192	0.0114286798492622	-1.26335228835019
ZNF141	A_24_P402836	7700	ZNF141	-0.824575218005332	6.20475282467071	-3.76710821081935	0.00198350718380763	0.026192074830865	0.011336184902165	-1.26625799251939
ITGA6	A_23_P210176	3655	ITGA6	-0.868561266052403	9.41676568900604	-3.7706197375543	0.00198846582706241	0.026217157135269	0.0113470407676255	-1.2663049088547
ERCC5	A_23_P117225	2073	ERCC5	-0.945940010267819	10.8225716753542	-3.77882629631815	0.00200264849293007	0.0262763463839434	0.0113726584505134	-1.26732922512367
HCRTR1	A_23_P74178	3061	HCRTR1	0.658740993714863	7.54002131070166	3.76346165058476	0.00199807524196354	0.0262630442080177	0.0113669011393089	-1.27319813072789
PPID	A_23_P386411	5481	PPID	-0.753034372499965	8.41131761083728	-3.76168319409091	0.0020052194323336	0.0262763463839434	0.0113726584505134	-1.27658302109975
C12orf42	A_32_P133767	374470	C12orf42	0.707596646538006	7.32871252570045	3.75724629895751	0.0020231556519865	0.0264057829343192	0.0114286798492622	-1.28502801323524
GM2A	A_24_P925314	2760	GM2A	0.795271288162295	5.93392560941234	3.75514759092725	0.0020316961771059	0.0264614532489324	0.0114527745032403	-1.28902278066245
ROCK2	A_23_P209689	9475	ROCK2	-0.933651266736371	5.4669834074337	-3.75389658732668	0.0020368043780878	0.0264855888141122	0.0114632206107504	-1.291404046222
RAB3GAP2	A_24_P127928	25782	RAB3GAP2	-0.819319400536992	9.06780601164529	-3.74853201898929	0.00206349140441196	0.0266728828594426	0.0115442832964159	-1.30319631293058
NMI	A_23_P154235	9111	NMI	-0.752413138077364	9.19511246618481	-3.74500001232629	0.00207350831381611	0.0267080295807709	0.0115594951394736	-1.30833966644666
KIFAP3	A_23_P62920	22920	KIFAP3	-0.713022806813559	8.03812732619222	-3.74493163461079	0.00207379299026006	0.0267080295807709	0.0115594951394736	-1.30846983856001
SLAMF9	A_23_P96833	89886	SLAMF9	0.684631148216437	6.53635275084344	3.74239012788631	0.00208440211343465	0.0267815983690179	0.0115913364270379	-1.31330823862391
ZNF600	A_24_P178602	162966	ZNF600	-1.22333118897433	6.95139477378429	-3.76046150161325	0.00211791471519998	0.0268619417074955	0.0116261098058756	-1.31565042874405
CEP83	A_23_P162378	51134	CEP83	-0.911537702746914	5.86298509784927	-3.73880368593519	0.00209946660734754	0.0268592808092179	0.0116249581432038	-1.32013619723536
TAF15	A_23_P159305	8148	TAF15	0.605853386205405	11.2533518175258	3.73744719293622	0.00210519307710025	0.0268592808092179	0.0116249581432038	-1.32271880102871
PLPP6	A_24_P40907	403313	PLPP6	-0.701103153152165	6.01752528352147	-3.73620761343184	0.00211043980400177	0.0268592808092179	0.0116249581432038	-1.32507885227925
LINC00667	A_32_P150876	339290	LINC00667	-0.587518739892952	6.27457232399321	-3.73145456340352	0.00213068072720325	0.0269718372705049	0.0116736736751088	-1.3341285678358
CENPW	A_24_P462899	387103	CENPW	0.780479269263741	5.78344681672724	3.72730482967173	0.00214851285395941	0.0271574559858881	0.0117540112616679	-1.3420299904697
CCDC18-AS1	A_24_P481375	100131564	CCDC18-AS1	-1.22909246812215	7.87775482517615	-3.75080703769577	0.00219423841464709	0.0273714715663046	0.0118466392877869	-1.34521409490476
HSP90AA1	A_23_P162874	3320	HSP90AA1	-1.10718263637552	11.5912466616229	-3.75331066558939	0.00220908262609946	0.02743744652996	0.0118751938941608	-1.34872062325217
SLC5A6	A_24_P247732	8884	SLC5A6	0.655942461161186	5.9127140802279	3.72374726732482	0.00216392039356755	0.0272717614306969	0.0118034837706632	-1.34880416743035
PPWD1	A_23_P110433	23398	PPWD1	-1.09301399715383	9.48413532011672	-3.74011940234539	0.00219687715182768	0.0273714715663046	0.0118466392877869	-1.35129404791215
PFDN4	A_23_P166023	5203	PFDN4	0.601326154905459	8.45608503909347	3.72188481426414	0.00217203103324352	0.0273337826063097	0.0118303271390919	-1.35235068726761
SAP30	A_23_P121602	8819	SAP30	1.0402279287541	8.80636007910131	3.73268088513147	0.00219628729758077	0.0273714715663046	0.0118466392877869	-1.35477196788112
RPL39L	A_23_P29594	116832	RPL39L	0.793254186005105	7.18987588876862	3.71767976740998	0.00219045642731157	0.0273714715663046	0.0118466392877869	-1.36035828348385
UBA3	A_23_P211840	9039	UBA3	-0.674789392282584	8.18378203067688	-3.71624471309368	0.0021967805423538	0.0273714715663046	0.0118466392877869	-1.36309111395323
HS1BP3	A_24_P139943	64342	HS1BP3	0.71899283238114	8.08754025526805	3.7161082192326	0.0021973830148912	0.0273714715663046	0.0118466392877869	-1.36335104673171
MTMR9	A_24_P261052	66036	MTMR9	-0.710555756291149	6.29011772085665	-3.71389023374509	0.00220719645417412	0.02743744652996	0.0118751938941608	-1.36757493032148
RELB	A_23_P55706	5971	RELB	1.01212138812513	11.1372406800982	3.72405761051538	0.00226175636489259	0.0278495000677148	0.0120535346756279	-1.37958847035127
STMN3	A_24_P678104	50861	STMN3	-0.671430062437861	7.95378577965	-3.70389052105683	0.00225199289703925	0.027811198863398	0.0120369575416317	-1.38661933770259
TVP23B	A_23_P118516	51030	TVP23B	-0.699377736885049	8.3103594534864	-3.70024564663222	0.002268548589469	0.0278930579795543	0.0120723869638011	-1.39356144144422
TMEM123	A_24_P309415	114908	TMEM123	-0.787785036305998	11.7567713491718	-3.6994515544399	0.00229816527528049	0.0280559493007889	0.0121428879129774	-1.40300708253322
PPP1R2	A_24_P174367	5504	PPP1R2	-0.628115851679595	10.0802804348453	-3.69435059195338	0.00229558566558214	0.0280559493007889	0.0121428879129774	-1.40478977462204
ALG6	A_23_P35168	29929	ALG6	-0.730272080582747	7.43931234125691	-3.69429617284036	0.00229583676367331	0.0280559493007889	0.0121428879129774	-1.4048934296533
RBM17	A_23_P35645	84991	RBM17	-0.619475411254284	9.74974049809791	-3.68639063569791	0.00233261041854038	0.0283744322764447	0.0122807304444889	-1.4199520446598
FNTA	A_23_P24926	2339	FNTA	-0.62276582609341	10.4906256747707	-3.68605471951222	0.00233418608575187	0.0283744322764447	0.0122807304444889	-1.42059192596483
PDCD6IP	A_24_P945194	10015	PDCD6IP	-0.692697877752653	6.42597431155789	-3.68337121775812	0.00234681211789653	0.0283927880652587	0.012288675008536	-1.42570374679543
PCNT	A_23_P57347	5116	PCNT	-0.729650526779325	9.71439863036335	-3.68248684118234	0.00235098825171335	0.0283927880652587	0.012288675008536	-1.42738842552224
ZSCAN21	A_23_P111865	7589	ZSCAN21	-0.723997846692682	5.79783125349036	-3.68233873146473	0.00235168837700481	0.0283927880652587	0.012288675008536	-1.42767056584824
LRFN4	A_23_P63980	78999	LRFN4	0.733774133421127	7.79333387147851	3.67881986278789	0.00236838437885463	0.0285070984926745	0.0123381496740522	-1.43437389869822
MGLL	A_24_P226008	11343	MGLL	0.942162489205964	6.09177725173196	3.67638642544255	0.00238595118391368	0.0285835699725421	0.0123712472748005	-1.44074512151063
MRPL54	A_23_P101742	116541	MRPL54	0.665678644080119	10.5972748701394	3.67448833990584	0.00238910060500794	0.0285835699725421	0.0123712472748005	-1.44262555375758
BID	A_24_P187948	637	BID	0.732120016814035	10.5945952660119	3.67352516415559	0.00239373195781659	0.0285835699725421	0.0123712472748005	-1.44446046179917
NT5DC1	A_23_P382043	221294	NT5DC1	-0.649524621752911	7.2297211475417	-3.67331379882471	0.00239474950295044	0.0285835699725421	0.0123712472748005	-1.4448631272091
EPRS1	A_23_P97632	2058	EPRS1	-0.876728384752788	10.0466609035726	-3.67640804275999	0.0024235645244231	0.0287642646976095	0.0124494537104279	-1.45160023347214
TAPT1	A_23_P301372	202018	TAPT1	-0.683912973554466	7.18804781341484	-3.66966883565678	0.00241236576140439	0.0287138535767161	0.0124276352866771	-1.45180712439485
DDX10	A_23_P32938	1662	DDX10	-0.660375127100236	8.89192158397137	-3.66892313564417	0.00241598584681172	0.0287170578462919	0.0124290221257352	-1.45322777425407
CREBL2	A_24_P56194	1389	CREBL2	-0.609296218657315	7.15144238667054	-3.66672883357889	0.00242667017227207	0.0287642646976095	0.0124494537104279	-1.45740822932257
CSTB	A_23_P154894	1476	CSTB	0.78502248430034	11.0713786829981	3.66848225193483	0.00243663633653028	0.0288017881299343	0.0124656942171363	-1.45935905448071
ARID4B	A_23_P201951	51742	ARID4B	-0.952409817066363	8.00786406437833	-3.67329162616055	0.00244923600803016	0.0288720118140557	0.0124960877110788	-1.46049476869038
PRAG1	A_23_P250212	157285	PRAG1	-1.09266735777187	11.1475339043365	-3.69191086607913	0.00248399441236273	0.0289376398896227	0.0125244921809119	-1.46089905894532
H4C9	A_24_P20873	8294	H4C9	0.682644666456402	7.23058725844785	3.66402152894725	0.00243991810762337	0.0288017881299343	0.0124656942171363	-1.46256610881259
PDK1	A_24_P37441	5163	PDK1	-0.986115765684948	8.5748460231333	-3.67244224220506	0.00246934903060997	0.0289263563627877	0.0125196085606804	-1.46659992888315
RIMOC1	A_32_P6832	285636	RIMOC1	-0.730355467067972	7.29154014773983	-3.66016952818933	0.0024588934084549	0.0289263563627877	0.0125196085606804	-1.46990498138677
H4C11	A_23_P30805	8363	H4C11	0.7933573420903	8.81858205151122	3.65947508962202	0.00246233008474649	0.0289263563627877	0.0125196085606804	-1.47122805132889
SNHG15	A_24_P506977	285958	SNHG15	0.981624144789057	11.1835313687177	3.67373573957851	0.00248999966965931	0.0289376398896227	0.0125244921809119	-1.47172110817314
KCNK5	A_23_P319423	8645	KCNK5	0.63735963364447	7.08341167301313	3.65874422289183	0.00246595227363528	0.0289263563627877	0.0125196085606804	-1.47262053142535
CCDC177	A_24_P232790	56936	CCDC177	0.820478364719878	7.84322817832202	3.65715602619897	0.00247384195184062	0.0289263563627877	0.0125196085606804	-1.47564645553437
NUDT21	A_24_P287756	11051	NUDT21	-0.713315174055924	8.01230848997872	-3.65710458436856	0.00247409792461183	0.0289263563627877	0.0125196085606804	-1.47574446594616
EXOC1	A_23_P113972	55763	EXOC1	-0.950222855424589	6.47726587020228	-3.66178324114136	0.00248570166678382	0.0289376398896227	0.0125244921809119	-1.47659600207011
NUFIP2	A_24_P791829	57532	NUFIP2	-0.900035823363722	7.58444087275163	-3.65794455754647	0.00249194611884965	0.0289376398896227	0.0125244921809119	-1.4802941746735
CREB1	A_23_P79231	1385	CREB1	-0.92137474101766	6.6391980416467	-3.651019660579	0.00252679725188186	0.0291728136791044	0.0126262776858375	-1.49345320980342
YBEY	A_32_P18547	54059	YBEY	0.714261671338903	7.97609936130492	3.64615050162814	0.00252921826879517	0.0291728136791044	0.0126262776858375	-1.4966155400075
AVPI1	A_23_P1492	60370	AVPI1	1.45549791321515	7.56484682185462	3.69496642299925	0.00263841260932777	0.0298300739603416	0.0129107463323677	-1.50121603904445
DYNC2I1	A_23_P157361	55112	DYNC2I1	-0.74499019684979	6.09066179456542	-3.64282202484434	0.00254621113476274	0.0292899723824385	0.012676985112892	-1.50295759415703
SRSF11	A_23_P11664	9295	SRSF11	-1.35033877570487	10.6783341515462	-3.69446505569538	0.0026643369434596	0.0298866068134147	0.0129352143013858	-1.50823839179209
ZC3H15	A_23_P56380	55854	ZC3H15	-0.875931179626251	9.74766580760489	-3.64618763230458	0.00257451657475013	0.0295540612418344	0.0127912853414935	-1.50886765842404
HNRNPH3	A_24_P338187	3189	HNRNPH3	-0.652959253128344	9.38343760842621	-3.63631538472068	0.00257976275644858	0.0295540612418344	0.0127912853414935	-1.51535556886548
GART	A_24_P301846	2618	GART	-0.635619616526883	7.32713335393974	-3.63533013532382	0.00258488193849104	0.0295540612418344	0.0127912853414935	-1.51723292610957
REV3L	A_23_P214139	5980	REV3L	-0.910974415162666	7.31806378896464	-3.63654023073194	0.0026012661796018	0.0296232780962151	0.0128212430697251	-1.52096949210883
PGM3	A_23_P19592	5238	PGM3	-0.721555272260312	6.26344526785279	-3.63225677173369	0.00260091649757373	0.0296232780962151	0.0128212430697251	-1.5230891558522
CNOT6	A_24_P940125	57472	CNOT6	-0.746188976209337	7.66076056573824	-3.63188960720705	0.00260283878721704	0.0296232780962151	0.0128212430697251	-1.52378878466421
PTAR1	A_24_P75158	375743	PTAR1	-1.26222780368403	9.01682438726259	-3.66582210275695	0.00268201881588844	0.0299434017623916	0.0129597957080621	-1.52714075589806
MTREX	A_23_P110661	23517	MTREX	-1.03643127296266	8.6459516808611	-3.64094453429359	0.00264428734963584	0.0298312403706893	0.0129112511661183	-1.53002185333375
ZNF92	A_23_P501080	168374	ZNF92	-0.822304293476385	6.99331268360328	-3.62725064680997	0.00262724979684478	0.0297634038314254	0.0128818908517032	-1.53262836151603
SLC25A43	A_23_P125668	203427	SLC25A43	0.717692801568212	6.27130577312425	3.62381497264899	0.00264547755912764	0.0298312403706893	0.0129112511661183	-1.539175153807
BRD8	A_23_P145016	10902	BRD8	-0.778787462690028	8.87689459296831	-3.62149811464026	0.00265784142590795	0.0298866068134147	0.0129352143013858	-1.54359004261657
SHPRH	A_24_P153576	257218	SHPRH	-0.897712649039624	6.364624445511	-3.61505641792172	0.00270022924765309	0.0300866870337667	0.0130218109680426	-1.55783075016766
WDR36	A_24_P106357	134430	WDR36	-0.934964307387093	5.91853497948025	-3.61294033844116	0.00270564598600053	0.0300866870337667	0.0130218109680426	-1.56031172429848
PLAGL2	A_23_P6151	5326	PLAGL2	0.805914004795131	7.30186273559465	3.61231745994261	0.00270740912379584	0.0300866870337667	0.0130218109680426	-1.56108449988526
CEP135	A_23_P212792	9662	CEP135	-0.853159517622898	7.1104252115383	-3.61109608326257	0.00271965918224203	0.0301519782559045	0.0130500696444331	-1.56482526874039
GCC2	A_24_P85942	9648	GCC2	-0.828142234685178	7.29665616047362	-3.60761821165089	0.00273314044613634	0.0302622915030858	0.0130978142914411	-1.57003941869581
ZNF585A	A_23_P90220	199704	ZNF585A	-0.750474091386409	6.26959148052546	-3.60637173050479	0.00274000696227582	0.0302991737634888	0.0131137772927015	-1.57241473354133
MPND	A_24_P44931	84954	MPND	0.59180172063261	8.02651806404376	3.60533059330069	0.00274575561553362	0.0303236154962926	0.0131243559125391	-1.57439874504912
MKLN1	A_24_P914817	4289	MKLN1	-1.01153799153576	6.7408622047317	-3.61399180315767	0.00277445252649506	0.0303296803606902	0.0131269808448769	-1.57702415243711
DPYSL2	A_24_P38347	1808	DPYSL2	0.996896164494251	7.43928547714325	3.61241414419458	0.00278319548028809	0.0303296803606902	0.0131269808448769	-1.58000525259654
CCND2	A_24_P278747	894	CCND2	-0.608492891927101	10.7679566991335	-3.60225378060878	0.00276281539061891	0.0303296803606902	0.0131269808448769	-1.58026199619257
HNRNPA2B1	A_24_P3973	3181	HNRNPA2B1	-0.662090989046673	10.7402772060091	-3.59955434581401	0.00277787066214709	0.0303296803606902	0.0131269808448769	-1.58540612394572
UPF2	A_23_P149818	26019	UPF2	-0.952807034782285	6.18666560426973	-3.60185724899451	0.00278877341006113	0.0303296803606902	0.0131269808448769	-1.58688711353083
ZC3HAV1L	A_23_P31532	92092	ZC3HAV1L	0.672899354057047	7.23721646252852	3.59827900546183	0.00278501219981591	0.0303296803606902	0.0131269808448769	-1.58783645726538
PAIP2	A_23_P213754	51247	PAIP2	-0.68555660203385	11.6225400381354	-3.59789239360502	0.00278718076518205	0.0303296803606902	0.0131269808448769	-1.58857319890071
C6orf226	A_32_P149174	441150	C6orf226	0.702351759084562	9.02821391876648	3.5960806989373	0.00279736551999813	0.0303845659143017	0.0131507358466557	-1.59202563307346
USP37	A_24_P109082	57695	USP37	-0.735849595276597	6.1578801740543	-3.59288476098728	0.00281542350972068	0.0304762477062454	0.0131904166185054	-1.59811594284876
ZNF75D	A_23_P305938	7626	ZNF75D	-0.614647208500999	7.31779372804344	-3.59037308819906	0.00282969755029229	0.0305807162749116	0.0132356316317685	-1.60290229416324
TRAF6	A_23_P75921	7189	TRAF6	0.609392390279555	7.61622655789423	3.58648612701572	0.00285193126046492	0.0307434602543199	0.0133060688099684	-1.61030945642946
EIF5B	A_23_P218608	9669	EIF5B	-0.901051104009116	5.89188033203284	-3.58543977130715	0.00285794648740515	0.0307562757499548	0.0133116154812065	-1.61230343682905
SH2B3	A_24_P201739	10019	SH2B3	0.719974216353655	7.02763935071704	3.5841358279606	0.00286546040037393	0.0307562757499548	0.0133116154812065	-1.61478828645536
MBTD1	A_32_P58937	54799	MBTD1	-0.807068341724881	7.19245187411764	-3.58335675878898	0.00286995923895417	0.0307562757499548	0.0133116154812065	-1.61627291305406
BRWD1	A_24_P861009	54014	BRWD1	-0.72380256812909	6.69527955965547	-3.58254523075416	0.00287465307767955	0.0307562757499548	0.0133116154812065	-1.61781939404302
ZC3H7B	A_23_P218807	23264	ZC3H7B	0.945120197653296	6.4954645185698	3.58622130409396	0.00290274712740156	0.030816891286875	0.0133378504755285	-1.62253328866879
UFSP2	A_23_P41437	55325	UFSP2	-0.635696486056133	8.50567492732413	-3.57969895887989	0.00289117695012165	0.030816891286875	0.0133378504755285	-1.62324336019497
EHD4	A_23_P163458	30844	EHD4	0.634490999987772	8.4217467176192	3.57955558786338	0.00289201180753962	0.030816891286875	0.0133378504755285	-1.62351657328274
TRIT1	A_23_P12062	54802	TRIT1	-0.738907146518632	8.07065947828437	-3.57485368394057	0.00291952615550351	0.030816891286875	0.0133378504755285	-1.63247667450947
SENP7	A_24_P265856	57337	SENP7	-0.951799926599003	8.60392319406371	-3.58413703626154	0.00294469927070819	0.0309265597426093	0.0133853160505228	-1.63344024259699
DMPK	A_23_P50535	1760	DMPK	0.867484182724043	7.60524228609097	3.57616681351272	0.00292700172220213	0.030816891286875	0.0133378504755285	-1.63352812198355
ZC3H6	A_24_P826348	376940	ZC3H6	-0.864977653917884	7.21588273593414	-3.57501654278864	0.0029266981034079	0.030816891286875	0.0133378504755285	-1.6340663392896
SLC6A18	A_24_P212234	348932	SLC6A18	0.870274217379856	5.87946931438987	3.57387605649131	0.00292527998956312	0.030816891286875	0.0133378504755285	-1.63433966744562
NAPEPLD	A_32_P117170	222236	NAPEPLD	-1.12561713376975	6.07449028557146	-3.58259525696154	0.00296098833400769	0.0310595716309007	0.0134428848903186	-1.63802084353236
ZDHHC17	A_24_P76995	23390	ZDHHC17	-0.733428307627549	6.21339989439584	-3.57193671348147	0.00293672780804686	0.0308806838220388	0.0133654605056107	-1.63803532413487
EEA1	A_23_P76159	8411	EEA1	-1.27631178395039	6.65404648829178	-3.59884313471973	0.00300193585753333	0.0312215901687629	0.0135130080903569	-1.63890343776851
JUNB	A_24_P241815	3726	JUNB	1.16461250892483	9.80072214019884	3.59540207208195	0.00303580805912938	0.0313834439888285	0.0135830599989298	-1.6483616999423
CRIP1	A_23_P44674	1396	CRIP1	0.642577647451642	12.1286018273024	3.56612862920485	0.0029712829933683	0.0310935420424464	0.0134575876150539	-1.64910327620936
SUPT16H	A_23_P151634	11198	SUPT16H	-0.650612603694312	7.58732376022064	-3.56606976905227	0.00297163526800549	0.0310935420424464	0.0134575876150539	-1.64921544020263
SEC23A	A_23_P140170	10484	SEC23A	-0.588638812435271	7.15965299739982	-3.56294422304466	0.00299040197504499	0.0312069065049735	0.0135066528577596	-1.65517146580461
ZNF320	A_23_P38813	162967	ZNF320	-0.727692436384648	5.88987573166282	-3.56201592902305	0.00299599866340165	0.0312069065049735	0.0135066528577596	-1.6569404106857
AQR	A_24_P280378	9716	AQR	-0.644714675487186	7.03020952647006	-3.56186947123565	0.00299688262002254	0.0312069065049735	0.0135066528577596	-1.65721949837529
USP3	A_23_P170467	9960	USP3	0.621236406750821	9.09565733695659	3.56040902557809	0.00300571161351401	0.0312229679125032	0.0135136043912567	-1.66000249568558
RCE1	A_23_P1641	9986	RCE1	0.588089395053111	6.05943708624028	3.5584184846958	0.0030177874071632	0.0313104577232308	0.0135514708328375	-1.66379561611957
MTF2	A_23_P46333	22823	MTF2	-0.63933274463703	8.16708949847553	-3.55647445878758	0.00302962812456102	0.0313830472755038	0.0135828882975418	-1.66750007970014
CTNNA1	A_23_P58647	1495	CTNNA1	1.03710168840071	6.74881746700571	3.56564248558238	0.00306223428695615	0.0315003401588875	0.0136336537990278	-1.6699111139324
KIAA0586	A_23_P106127	9786	KIAA0586	-0.782065260061573	8.23721221813046	-3.5546171956702	0.00304098403787677	0.0313990761501252	0.0135898257504796	-1.67103919247578
ALOX5AP	A_24_P347378	241	ALOX5AP	-0.841575742610761	9.71845156577071	-3.55821446204504	0.00306487792299364	0.0315003401588875	0.0136336537990278	-1.67444664572837
ZNF30	A_32_P203430	90075	ZNF30	-0.805170360353892	5.74417211804227	-3.55128604208611	0.0030614591755755	0.0315003401588875	0.0136336537990278	-1.67738683162805
HSD17B1	A_23_P15542	3292	HSD17B1	0.655731263985338	5.85008322153135	3.54992104890181	0.00306988918875668	0.0315003401588875	0.0136336537990278	-1.67998785819497
FAM114A2	A_23_P41908	10827	FAM114A2	-0.7490366806394	5.61277483000866	-3.54887672054515	0.00307635458037104	0.0315003401588875	0.0136336537990278	-1.68197784231335
MRPS31	A_23_P162807	10240	MRPS31	-0.715570948309312	10.0001341979881	-3.5488498734496	0.00307652097001037	0.0315003401588875	0.0136336537990278	-1.682028999782
ZNF404	A_23_P90333	342908	ZNF404	-1.11948804549942	5.40631086864368	-3.54927646964845	0.00309935431408787	0.0315929471445609	0.0136737350037283	-1.6868274804975
CLK2	A_24_P67027	1196	CLK2	-0.604363769663761	6.36898707583434	-3.54410642293253	0.00310606187114719	0.0315929471445609	0.0136737350037283	-1.69106762470683
ZNF550	A_23_P354827	162972	ZNF550	-0.831743487810781	8.73377992783499	-3.54547637701417	0.00311932722254325	0.0315929471445609	0.0136737350037283	-1.69322775047037
KDM5C	A_23_P62270	8242	KDM5C	0.594168412711211	8.21096929042596	3.54178309019266	0.00312063485350208	0.0315929471445609	0.0136737350037283	-1.69549466554941
TARS3	A_23_P129128	123283	TARS3	-0.687057682129624	6.55872075536655	-3.54127529172104	0.0031238291372317	0.0315929471445609	0.0136737350037283	-1.69646225475396
NUP107	A_23_P14062	57122	NUP107	-1.00010369231657	9.49272036851406	-3.55341145499722	0.00315905308215585	0.0315929471445609	0.0136737350037283	-1.69758446384617
BBLN	A_23_P158053	79095	BBLN	0.588408325358151	7.8951130746281	3.54059383214941	0.00312812099549124	0.0315929471445609	0.0136737350037283	-1.69776074486746
IPCEF1	A_24_P940059	26034	IPCEF1	-0.726374682153454	6.10078605077103	-3.53872759603931	0.00313990499746818	0.0315929471445609	0.0136737350037283	-1.70131675336394
KPNB1	A_32_P184727	3837	KPNB1	-0.645861712004812	11.5839667525207	-3.53779608116709	0.00314580356432411	0.0315929471445609	0.0136737350037283	-1.7030916920338
MRM3	A_23_P135357	55178	MRM3	0.741208642273746	8.70936917862554	3.53634439242742	0.00315501820955756	0.0315929471445609	0.0136737350037283	-1.70585777211487
ZNF689	A_23_P129659	115509	ZNF689	0.649690841128159	7.26715883860549	3.53624043676129	0.00315567911205846	0.0315929471445609	0.0136737350037283	-1.7060558508569
GALNT16	A_23_P76749	57452	GALNT16	-0.6665984389439	6.69881139870603	-3.53527882640897	0.0031617991924257	0.0315929471445609	0.0136737350037283	-1.70788811365214
NSUN2	A_23_P7423	54888	NSUN2	-0.701669760534646	10.0805778516326	-3.53515805073806	0.00316256870102667	0.0315929471445609	0.0136737350037283	-1.70811824034484
ETAA1	A_23_P51117	54465	ETAA1	-0.88300692515105	6.2654871539953	-3.53590868427907	0.00316635238464998	0.0315929471445609	0.0136737350037283	-1.70852484132122
RREB1	A_23_P59294	6239	RREB1	0.764761450999518	5.5662615364771	3.53412747511771	0.00316914255997752	0.0315929471445609	0.0136737350037283	-1.71008190001412
HACE1	A_23_P250002	57531	HACE1	-0.946915106745415	5.55015531090778	-3.53255825393491	0.00317917873618386	0.0316073802425704	0.0136799817890174	-1.71307187671894
DYNLL2	A_23_P54991	140735	DYNLL2	0.809587122495167	10.9633619521405	3.5361186786154	0.00320913735705087	0.031831374016118	0.0137769284742367	-1.71751232709587
ATR	A_23_P136058	545	ATR	-1.08082219527165	8.62236408834681	-3.54388547782491	0.00324907572142513	0.0320486678925219	0.0138709753787653	-1.72173386789145
JARID2	A_23_P214876	3720	JARID2	0.644675479202455	8.55435865233023	3.52709760554153	0.00321435277244138	0.0318462465431475	0.0137833654486826	-1.72347635125336
LARP1B	A_23_P353744	55132	LARP1B	-0.612726857289344	5.97388487780553	-3.52621727618078	0.00322005979689424	0.031865949722152	0.0137918931763176	-1.72515366323284
UFL1	A_23_P30956	23376	UFL1	-1.23701405992872	7.33007450589729	-3.55093657432389	0.00328611922691691	0.0321226446539144	0.0139029932410776	-1.72566331862107
RADX	A_23_P96369	55086	RADX	-0.881052673332256	6.08123688166819	-3.52326901204022	0.00324108317916265	0.0320370044353217	0.013865927320974	-1.73115447050998
AGL	A_23_P200298	178	AGL	-0.957858075244959	6.78364960730732	-3.53034984580856	0.00326003803954669	0.0320763788736109	0.0138829689610788	-1.73127692386653
HMGN1	A_24_P409857	3150	HMGN1	-0.641632833294386	11.5947194748233	-3.52166376472487	0.00324974240357077	0.0320486678925219	0.0138709753787653	-1.73382944211336
TAF1D	A_24_P261383	79101	TAF1D	-0.979946056683815	8.69471983683411	-3.53120458628474	0.00328058028088054	0.0321226446539144	0.0139029932410776	-1.73506863440289
IDH2	A_23_P129209	3418	IDH2	0.67080367378172	9.74641887966742	3.52075940764915	0.00325567021119662	0.0320702226551207	0.0138803044898006	-1.73555248110582
CENPQ	A_23_P70328	55166	CENPQ	-0.933735809002891	5.96578844834989	-3.51698179482149	0.0032893293100823	0.0321226446539144	0.0139029932410776	-1.7445563557487
COL4A2	A_23_P205031	1284	COL4A2	0.627694289504163	6.09125911311506	3.51558187796446	0.00328981724005522	0.0321226446539144	0.0139029932410776	-1.74541685843299
CASD1	A_24_P69379	64921	CASD1	-0.66608496858801	6.45267934005782	-3.51540681895566	0.00329097806372659	0.0321226446539144	0.0139029932410776	-1.74575038021896
GADD45G	A_24_P120934	10912	GADD45G	1.38721644603611	6.16047076015867	3.5471627183424	0.00338342490992443	0.0325202429610934	0.0140750776580654	-1.74743291198264
KIN	A_24_P317874	22944	KIN	-0.749372807550151	8.06436704950329	-3.51267853848949	0.00330912268189453	0.0322630049872993	0.0139637425594289	-1.75094824075423
NPAT	A_23_P203013	4863	NPAT	-1.14566639418909	5.47790195771947	-3.51726154195987	0.00333271043929121	0.0324230247942973	0.0140330006892965	-1.75325736617605
LDLR	A_24_P117029	3949	LDLR	0.9515320223112	8.73440904216965	3.52051074583792	0.00334905185760135	0.0325043877912158	0.0140682153862313	-1.75480284415626
TRUB1	A_23_P63908	142940	TRUB1	-0.768528201191841	6.86787277813618	-3.50909588693429	0.00333310208212088	0.0324230247942973	0.0140330006892965	-1.75777368503737
NINJ2-AS1	A_23_P431569	100049716	NINJ2-AS1	0.627266390633096	7.30909635763441	3.50724251829047	0.00334557547479581	0.0325043877912158	0.0140682153862313	-1.76130454018733
ZNF146	A_23_P108028	7705	ZNF146	-1.2479308978454	6.13733003027212	-3.52538455598478	0.0034077585121071	0.0325202429610934	0.0140750776580654	-1.76391134752271
LEPROTL1	A_23_P215931	23484	LEPROTL1	-1.06639573156572	10.6527153323531	-3.52954316195557	0.00342034493352737	0.0325202429610934	0.0140750776580654	-1.76416807362243
ABCA5	A_23_P78018	23461	ABCA5	-1.11305103638206	7.51505777133272	-3.51945380310655	0.00340614718359072	0.0325202429610934	0.0140750776580654	-1.76678757715495
LINS1	A_24_P198629	55180	LINS1	-0.699070080308482	7.94362725780783	-3.50213494275543	0.00338019324788811	0.0325202429610934	0.0140750776580654	-1.77103474137752
ZNF529	A_23_P433676	57711	ZNF529	-0.694449741602616	6.53775618931328	-3.50210743523948	0.00338038065708882	0.0325202429610934	0.0140750776580654	-1.77108714363453
APLP2	A_23_P202939	334	APLP2	0.854826083461477	8.67222887345656	3.50595122693415	0.00339710157683355	0.0325202429610934	0.0140750776580654	-1.77231628827036
VPS35	A_24_P270769	55737	VPS35	-0.648864224942367	8.92928093375473	-3.50081482849233	0.00338919898631038	0.0325202429610934	0.0140750776580654	-1.77354956755524
STIP1	A_24_P327815	10963	STIP1	-0.672020149048947	6.78023420345612	-3.50074020443653	0.00338970878598017	0.0325202429610934	0.0140750776580654	-1.7736917260917
LTV1	A_23_P122624	84946	LTV1	-0.854116342532336	8.65323088191696	-3.50260681718474	0.003419976303012	0.0325202429610934	0.0140750776580654	-1.77866224059743
ARV1	A_23_P135995	64801	ARV1	-0.649425771209074	8.35298718498824	-3.49767704197874	0.0034107015932707	0.0325202429610934	0.0140750776580654	-1.77952696625623
THAP1	A_23_P134814	55145	THAP1	-0.682665850481184	7.60771268849993	-3.49592260707445	0.00342278403161099	0.0325202429610934	0.0140750776580654	-1.78286905156388
HSF4	A_23_P3592	3299	HSF4	0.672679325053507	5.86480736918971	3.49440575934394	0.00343326489103899	0.032547654995801	0.0140869418534755	-1.78575850961819
TRMT11	A_24_P89509	60487	TRMT11	-1.0471607191147	6.66386844663665	-3.5053080329951	0.00346450912543203	0.0326991665252781	0.0141525175180249	-1.7859055287093
ATP11C	A_24_P399942	286410	ATP11C	-0.839124511666338	5.97320513226474	-3.4925775688119	0.00344593984632868	0.0325957003124026	0.0141077363341036	-1.78924099861951
FTHL17	A_23_P148410	53940	FTHL17	1.02689656431229	10.3259335930868	3.50954178735133	0.00350229759508064	0.0328747977982925	0.0142285324423236	-1.79091325248049
ZNF17	A_24_P169544	7565	ZNF17	-0.704306030278254	5.83685472710055	-3.49069436048339	0.00345904536719652	0.0326835929403243	0.0141457771188864	-1.79282823301499
CCP110	A_24_P373286	9738	CCP110	-0.860601067477171	6.84144594151333	-3.48965779516183	0.0034793160115134	0.0327912981759495	0.0141923929931103	-1.79732674676169
BAZ1B	A_23_P215449	9031	BAZ1B	-0.766887214880096	8.53832891873372	-3.4869252854024	0.00348574943270595	0.0327912981759495	0.0141923929931103	-1.80007007243621
THAP6	A_24_P268893	152815	THAP6	-1.07964144288418	5.42163069967033	-3.48823570400179	0.00349329022814258	0.032826203130682	0.0142075001972323	-1.80080231761813
KLRC4	A_23_P218058	8302	KLRC4	-0.670106513112104	10.3960716965533	-3.48388647348825	0.00350684122835197	0.0328814325240442	0.0142314040162017	-1.80579575327438
RASGRP1	A_23_P124642	10125	RASGRP1	-0.910599314642518	10.3473360912311	-3.49281030559104	0.00354182963732455	0.0330694783759014	0.0143127920910489	-1.80756900332444
CD160	A_23_P354341	11126	CD160	1.30414014868244	8.84974607439802	3.52537040352954	0.00363598717789618	0.0334086419786719	0.0144595853992507	-1.80762203389754
CFAP184	A_32_P69930	257236	CFAP184	0.80061773123969	8.78808166411882	3.48298919362256	0.00352237156799989	0.0329549392333614	0.014263218435401	-1.80925767153646
TM9SF3	A_24_P309360	56889	TM9SF3	-0.607648525293669	8.07842320005476	-3.48192334728347	0.00352074641002846	0.0329549392333614	0.014263218435401	-1.80953492355209
OPA1	A_23_P211797	4976	OPA1	-0.766004554153214	7.06536031591104	-3.47889133455785	0.00354233152264614	0.0330694783759014	0.0143127920910489	-1.81530986568276
MYBL1	A_23_P43157	4603	MYBL1	-1.42859546657051	9.88934366554903	-3.5351787356539	0.00370847957305109	0.0337385031221315	0.0146023525125261	-1.81569548587748
SLMAP	A_24_P942773	7871	SLMAP	-0.666846589924484	8.24302625679297	-3.47755466166277	0.00355188952283557	0.0331117813127369	0.0143311012138263	-1.81785571368509
CDK5RAP3	A_24_P292964	80279	CDK5RAP3	-0.745138964621006	10.2570405400962	-3.47846823141062	0.00355459029261587	0.0331117813127369	0.0143311012138263	-1.81786147849052
SH3TC1	A_23_P41390	54436	SH3TC1	1.25704630137492	7.71349688943029	3.50735957760884	0.00364834296996955	0.0334239359463911	0.0144662047773286	-1.81957247345
SSBP4	A_24_P410086	170463	SSBP4	0.747140665559007	11.3124096456716	3.47900304985083	0.00356948108780133	0.0332053501945873	0.0143715987365538	-1.82037117289669
GORASP2	A_23_P165494	26003	GORASP2	0.596810872609728	10.1500951441998	3.47450453513715	0.00357379674359101	0.0332053501945873	0.0143715987365538	-1.82366490445097
BCL11B	A_23_P205738	64919	BCL11B	-0.592752142247079	11.5235620555448	-3.47416291309975	0.00357625883659324	0.0332053501945873	0.0143715987365538	-1.82431553757873
HAT1	A_23_P339480	8520	HAT1	-0.826412686571713	9.07575797315582	-3.4763766551431	0.00359687447118595	0.0333054249518428	0.0144149120654754	-1.82694666454529
CSRNP1	A_23_P121011	64651	CSRNP1	1.97833535738767	8.69442008064457	3.57141273848642	0.00389651329041884	0.0346761359282341	0.0150081691165544	-1.83009432728907
ZUP1	A_32_P109522	221302	ZUP1	-0.848352820503149	7.12770253631373	-3.47037368020366	0.00361301693535062	0.0333658999309858	0.0144410862250235	-1.83326521311338
MGST2	A_23_P110167	4258	MGST2	1.41048400839595	6.64493750417872	3.51039842321415	0.00376427615759304	0.0340440367450934	0.0147345904381616	-1.83894090545138
TRAPPC11	A_24_P328819	60684	TRAPPC11	-0.69415523821115	6.2816515556009	-3.46571028596354	0.00363772244460139	0.0334086419786719	0.0144595853992507	-1.84041316528462
NEK1	A_32_P68050	4750	NEK1	-0.770292616670159	5.5521856119646	-3.46397077970568	0.00365050222238297	0.0334239359463911	0.0144662047773286	-1.84372578899539
ACKR3	A_23_P131676	57007	ACKR3	-0.880213874609251	7.39586322852321	-3.46293205364244	0.00370074169889485	0.0337038856105514	0.014587369716598	-1.85344503030462
FANCL	A_23_P131383	55120	FANCL	-0.741010163856864	7.18525235251857	-3.45881939946512	0.00368861305922555	0.0336291637420883	0.0145550293646937	-1.85353542136232
BUD13	A_23_P52826	84811	BUD13	-0.633630637251915	9.38459425201215	-3.45558187190028	0.00371276880511805	0.0337417058959296	0.0146037387041971	-1.85970025465229
TRAPPC13	A_23_P121825	80006	TRAPPC13	-0.818774896439583	6.70341539711943	-3.45311695078265	0.00373815108770517	0.0338985751764561	0.0146716332555452	-1.86562461675804
TRIOBP	A_23_P17855	11078	TRIOBP	0.621733930673953	8.2639460227531	3.45184322417239	0.00374086092099079	0.0338985751764561	0.0146716332555452	-1.86681901127457
ZNF23	A_23_P89073	7571	ZNF23	-0.766152629553043	5.66978580534431	-3.45170595613693	0.00374189639637426	0.0338985751764561	0.0146716332555452	-1.86708037702773
ARID4A	A_23_P117515	5926	ARID4A	-1.04928512243344	5.46873328247439	-3.45077795256935	0.00376589811369294	0.0340440367450934	0.0147345904381616	-1.8718655713107
LTN1	A_32_P115505	26046	LTN1	-0.875581128976558	5.62339002872771	-3.44412867519269	0.00379950326180743	0.0342394773435223	0.0148191790312947	-1.88150722546698
CLEC2D	A_32_P95960	29121	CLEC2D	-0.718838660431683	7.65011827662249	-3.43608595150821	0.0038616215990469	0.0346104465933125	0.0149797381330763	-1.89681868636787
TRABD2A	A_23_P56703	129293	TRABD2A	-0.658054525809366	9.77470928834726	-3.4356650271436	0.00386490051222872	0.0346104465933125	0.0149797381330763	-1.89761998137505
LRRFIP1	A_24_P316939	9208	LRRFIP1	-0.802684915331696	7.6928871500465	-3.43528709449224	0.00387604566988276	0.0346205218499851	0.014984098802222	-1.89974824978856
HOMEZ	A_24_P40594	57594	HOMEZ	-0.83026401731987	6.27123283801755	-3.43423235130899	0.00387814480466578	0.0346205218499851	0.014984098802222	-1.90070124704221
PNISR	A_23_P122615	25957	PNISR	-1.10964522392717	8.39986299588004	-3.45324296309473	0.00394500405803601	0.0349627443850468	0.0151322160460906	-1.90146530398539
MTRES1	A_23_P259333	51250	MTRES1	-0.656133558730418	7.35955353188726	-3.43190018535406	0.00389435219829057	0.0346761359282341	0.0150081691165544	-1.90478673255958
ANKAR	A_23_P370544	150709	ANKAR	-0.618273637490685	6.07685321938076	-3.42654739827614	0.00393661366283233	0.0349603928398685	0.0151311982744509	-1.91497562852626
RALGAPB	A_23_P400066	57148	RALGAPB	-0.816161783975311	8.03068350538289	-3.42783425910453	0.00394503778533725	0.0349627443850468	0.0151322160460906	-1.91566995724504
MAN1B1-DT	A_24_P333567	100289341	MAN1B1-DT	0.689292611370573	5.65219978525744	3.42345751329573	0.00396121784800421	0.035069872889872	0.0151785823056112	-1.92085678070627
ASNSD1	A_23_P91001	54529	ASNSD1	-0.740322709938589	10.0485879373678	-3.42297522022598	0.00397499999679924	0.0351555727271099	0.0152156740292447	-1.92343437598333
MRPS9	A_23_P154315	64965	MRPS9	-0.703762332509621	9.63668366513459	-3.41693770036978	0.00401364050774707	0.0354242009798068	0.0153319389514466	-1.93326539914872
MGA	A_23_P37654	23269	MGA	-0.880237618788499	8.37464899223469	-3.42360464214583	0.00403668222915784	0.0355543337141651	0.0153882616653987	-1.93329432779599
SCARB1	A_23_P203900	949	SCARB1	0.737548945672705	8.93976869806189	3.40888498891561	0.00407934847813572	0.0358196889934663	0.0155031100128607	-1.94858968967239
TCP1	A_32_P456537	6950	TCP1	-0.68676601744003	8.81523469082413	-3.40702286267759	0.00409469562413281	0.0359176473887597	0.0155455073597274	-1.95213302409674
PHIP	A_23_P145437	55023	PHIP	-1.37139028472549	10.2282613238792	-3.45235770818656	0.0043436634068868	0.0371167842137923	0.0160645054482464	-1.9658901345427
IRF2BP2	A_24_P497186	359948	IRF2BP2	0.606286365647584	7.75008956649023	3.39589192065068	0.00418764677922855	0.0365087821953089	0.015801356257244	-1.97331111679873
FBXO38	A_23_P146811	81545	FBXO38	-0.757971482351468	7.18926005763244	-3.3934886491088	0.0042079913586869	0.0365972821546415	0.0158396599009723	-1.97788311624358
KLHL9	A_23_P83159	55958	KLHL9	-0.792571011732654	8.09173332518348	-3.39310163573742	0.00422159446131905	0.0365972821546415	0.0158396599009723	-1.98023342796802
DENND11	A_23_P404821	57189	DENND11	-0.656004279023056	8.18639844951497	-3.39189755668795	0.00422151492962259	0.0365972821546415	0.0158396599009723	-1.98090991167051
H4C5	A_23_P415411	8367	H4C5	0.676089775032424	7.6273328228623	3.39167379254054	0.00422342030932793	0.0365972821546415	0.0158396599009723	-1.98133557966112
TMEM87B	A_23_P91076	84910	TMEM87B	-0.623036599574081	6.11654302934373	-3.38893291858845	0.00424682913528962	0.0366518889118147	0.0158632942369393	-1.9865494201576
LGALS9C	A_32_P452655	654346	LGALS9C	0.948895147909429	11.1068124608715	3.39715978811513	0.00435334510703271	0.0371167842137923	0.0160645054482464	-1.99817689428355
OTUD4	A_24_P402898	54726	OTUD4	-0.731973981967602	6.3749148257648	-3.38260635889367	0.00430135884083846	0.0369735659638772	0.0160025191958061	-1.9985831303272
TNFAIP3	A_24_P157926	7128	TNFAIP3	1.5247224453279	11.2067183013483	3.45385776022441	0.00461642189602594	0.0381143888718134	0.0164962784534633	-2.00535283564727
EVI2A	A_23_P78092	2123	EVI2A	-0.79555037522608	8.87024353408842	-3.37878278393483	0.00436647010261494	0.0371167842137923	0.0160645054482464	-2.01066396723004
TUBB4B	A_23_P312863	10383	TUBB4B	0.760373421338526	8.72156291596725	3.37687340117614	0.00436021658612992	0.0371167842137923	0.0160645054482464	-2.01082058482223
PYDC1	A_23_P407614	260434	PYDC1	0.679892959931884	7.3069866958882	3.37617038108508	0.00435755034548948	0.0371167842137923	0.0160645054482464	-2.01082346592978
OXCT1	A_32_P63848	5019	OXCT1	-0.61628425521118	7.45131357311881	-3.37551665872372	0.00436329880570349	0.0371167842137923	0.0160645054482464	-2.01206666852984
H2AC20	A_23_P301247	8338	H2AC20	0.730950243701084	8.86630212144323	3.3747565336229	0.0043699924471081	0.0371167842137923	0.0160645054482464	-2.01351219994924
ALG10B	A_32_P89679	144245	ALG10B	-0.856369885301775	6.49772415835508	-3.37644356790201	0.00438706186751887	0.03712465855103	0.0160679135380402	-2.01510204088628
TOP2B	A_23_P121095	7155	TOP2B	-1.1080470612243	11.2001308225815	-3.40720112688599	0.00450566360972183	0.0376350264476765	0.0162888057308838	-2.01514572064529
H4C12	A_23_P30813	8362	H4C12	0.639171016725887	8.60473799836177	3.37337490215148	0.00438218536349177	0.03712465855103	0.0160679135380402	-2.0161395950369
RASGRP2	A_23_P64058	10235	RASGRP2	-0.664605277021803	13.7110552191824	-3.38184067878304	0.00443217581661413	0.0373672618845602	0.0161729146219382	-2.01872540161826
PEX1	A_23_P20045	5189	PEX1	-0.741443017231591	7.19660953515491	-3.3699919747092	0.00441218355757225	0.0372903482134065	0.0161396256364977	-2.02257246804678
TAF1	A_23_P11237	6872	TAF1	-0.668268842722836	7.21479802054103	-3.36750534253708	0.00443436468338363	0.0373672618845602	0.0161729146219382	-2.02730068960917
SHKBP1	A_23_P130553	92799	SHKBP1	0.686188065352848	7.39953584297236	3.36601642001294	0.00444769941861912	0.0374428133767838	0.0162056140430804	-2.03013169391022
IFT80	A_23_P316150	57560	IFT80	-0.918321169817652	6.15985613052259	-3.36991718744165	0.00446390312555714	0.037491537841615	0.016226702465672	-2.03026336671179
KLRB1	A_23_P99275	3820	KLRB1	-1.2671282373709	12.2739698899734	-3.4203096091963	0.0046799619953195	0.0385887244447806	0.0167015755059325	-2.03279503818636
CHML	A_24_P712350	1122	CHML	-1.11529652158468	5.58491877261903	-3.37028409000684	0.00451427665508461	0.0376702540740751	0.0163040525904433	-2.03741137620238
IFI44	A_23_P23074	10561	IFI44	-0.653941235018596	8.49201485060642	-3.3599312140836	0.00450261629111146	0.0376350264476765	0.0162888057308838	-2.04170104914958
HLA-DMB	A_32_P351968	3109	HLA-DMB	1.37759099235983	9.4045863843556	3.40336698686425	0.00476447975406499	0.0388502297738696	0.0168147575574729	-2.05399728036281
RPS6KA3	A_32_P517749	6197	RPS6KA3	-0.739332806731912	9.44047994353875	-3.35327392591128	0.00457432929868409	0.0380014636381495	0.0164474033132844	-2.05591051891384
PRXL2C	A_24_P169343	195827	PRXL2C	0.80398868538768	6.3113307914709	3.35009302157052	0.00459513840179744	0.0380801707813676	0.0164814685308895	-2.06072952542717
PRC1	A_23_P206059	9055	PRC1	0.742118697709635	6.97568201684544	3.34888831737754	0.0046040111876837	0.0380853049019781	0.0164836906282577	-2.06269220678435
DCAF13	A_23_P215875	25879	DCAF13	-0.620085653019762	9.00289211357637	-3.34772238725146	0.00461484893197625	0.0381143888718134	0.0164962784534633	-2.06490819203951
BOD1L1	A_24_P231057	259282	BOD1L1	-1.08340461131499	6.58121164331234	-3.355217840533	0.00472627394357189	0.038743641172544	0.0167686249734415	-2.0761371724659
APOL2	A_24_P48898	23780	APOL2	-0.589921841929185	10.7562661096485	-3.33661099917849	0.00471942064265978	0.0387408380340941	0.0167674117478388	-2.0860236815049
ZNF189	A_24_P89872	7743	ZNF189	-0.819981089455943	5.96887579470284	-3.33562603115314	0.00472880381172475	0.038743641172544	0.0167686249734415	-2.08789519586884
METTL14	A_23_P110243	57721	METTL14	-0.791218601832861	7.51429522721773	-3.33391690976998	0.00475625654365275	0.0388502297738696	0.0168147575574729	-2.09266800060845
PIK3C3	A_23_P164536	5289	PIK3C3	-0.604429548027557	8.65912817280739	-3.3322090647863	0.00476149974673073	0.0388502297738696	0.0168147575574729	-2.09438734865197
NAA16	A_23_P251785	79612	NAA16	-1.03873983920251	8.56396661463271	-3.34513097396328	0.00483404127708432	0.0391936932304755	0.0169634118842631	-2.09668956355048
FGFR1OP2	A_23_P390734	26127	FGFR1OP2	-0.819419529828663	7.67720755717859	-3.33330891352152	0.0047846618435573	0.0389675901904803	0.0168655522879967	-2.09690157434354
RUNX1-IT1	A_24_P65941	80215	RUNX1-IT1	-0.922320880108914	7.42248157520434	-3.33870278607568	0.00480852060762167	0.0390863098034295	0.0169169352919243	-2.09698508366674
NFYB	A_23_P53668	4801	NFYB	-0.722592379057608	6.86215133521019	-3.32946021400672	0.00478796644930872	0.0389675901904803	0.0168655522879967	-2.09960970661177
LINC00239	A_32_P176911	145200	LINC00239	0.588509944033619	7.12549834455798	3.32557838493938	0.00482559213485028	0.0391622392004422	0.0169497982739371	-2.10698393127592
CD83	A_23_P70670	9308	CD83	3.09998351829023	9.77042045584449	3.41553390043817	0.00522053220066149	0.0405253269562219	0.0175397559209421	-2.10709302477698
TDRD7	A_23_P123672	23424	TDRD7	-0.700826255103935	8.8788603058002	-3.32349017322301	0.00484595465047411	0.0392531487283205	0.0169891448023833	-2.1109505651268
NFKBIA	A_23_P106002	4792	NFKBIA	1.49636236419839	14.589224094678	3.41220131132785	0.00525253549541619	0.0406265606459537	0.0175835708471188	-2.11291766791221
OSBPL11	A_23_P6914	114885	OSBPL11	-0.803218201868624	7.08246210811719	-3.3224004254751	0.00486790500843019	0.0393565527568365	0.0170338990723087	-2.11452896077516
AASDHPPT	A_23_P202988	60496	AASDHPPT	-0.917903568716325	7.67312062284053	-3.32923021299659	0.00490046201539779	0.0393598495519766	0.0170353259573315	-2.11484650371649
PHF10	A_24_P535219	55274	PHF10	-0.613344109390116	8.99893027322542	-3.31927916589708	0.00488727814820425	0.0393598495519766	0.0170353259573315	-2.11894888813313
DUSP5	A_23_P150018	1847	DUSP5	1.7177257527964	7.51165078627193	3.38873061008116	0.00520903690122501	0.0405253269562219	0.0175397559209421	-2.12051547007229
PTPRN2	A_32_P79434	5799	PTPRN2	0.791468097929421	5.87574780222632	3.31794539962028	0.00490043987411858	0.0393598495519766	0.0170353259573315	-2.12148204367145
VPS37C	A_23_P47517	55048	VPS37C	0.88571142333543	7.19603560569695	3.32220491095215	0.00492797397848031	0.0394142655062705	0.0170588777119552	-2.1226081898026
MTRF1	A_24_P349821	9617	MTRF1	-0.717244222220057	6.40831231794602	-3.31707438603044	0.00490905420256158	0.0393646630966634	0.0170374093063199	-2.12313626910346
ITSN2	A_23_P434347	50618	ITSN2	-0.616749386932142	5.69363827787207	-3.31695380492359	0.00491024794052896	0.0393646630966634	0.0170374093063199	-2.12336527330528
TNPO1	A_24_P260440	3842	TNPO1	-0.798466575034531	7.33166905712951	-3.31667481556638	0.0049243828706194	0.0394142655062705	0.0170588777119552	-2.12539516955523
ZNF813	A_32_P3998	126017	ZNF813	-0.883653417148228	6.92783294283718	-3.3193912448521	0.00495586403701039	0.0395453955280997	0.0171156320616308	-2.12792709387822
LOC100129034	A_32_P91042	100129034	LOC100129034	0.7217991743684	5.94349407044558	3.31124533512998	0.00496709378748726	0.0395981337290845	0.0171384576682936	-2.13420581057934
C6orf62	A_23_P42514	81688	C6orf62	-0.635930024993602	12.2687143842824	-3.31036898673381	0.00498734111440871	0.0396857134173469	0.0171763630097462	-2.1373606845906
GTF2H1	A_23_P36183	2965	GTF2H1	-0.802789207899434	7.29143989393947	-3.30980570629984	0.00499300391194413	0.0396939179270512	0.017179914001397	-2.13842943164087
CENPN	A_23_P88740	55839	CENPN	0.948978395530444	7.15674740895298	3.31515667554921	0.00504518794500163	0.0399604997122588	0.0172952931925522	-2.14200254893959
ROPN1L	A_23_P121885	83853	ROPN1L	0.683670645427725	6.22495948087921	3.30684200949865	0.00501139100357041	0.0397663156487023	0.0172112484399411	-2.14256672377515
PPP4R3B	A_24_P194931	57223	PPP4R3B	-0.691856373502016	7.19996809664981	-3.29853951622376	0.00509598843845533	0.0400701149629719	0.0173427357398954	-2.15832854971403
RPGR	A_23_P136964	6103	RPGR	-0.92301783292787	5.469006581922	-3.2963490539125	0.0051185444190447	0.0402070812751724	0.0174020160928457	-2.16248641774626
GPBAR1	A_23_P400378	151306	GPBAR1	1.31132246475508	6.32752454958323	3.3263408332285	0.0053026372279645	0.0407742365601041	0.0176474864200245	-2.16766659415061
TUBB8	A_24_P813147	347688	TUBB8	0.685259141748055	7.14680609178061	3.29331625360702	0.00514993869484008	0.0403427555893779	0.0174607372564892	-2.16824276232957
ZNF182	A_32_P43465	7569	ZNF182	-0.977624346757504	7.84553116287483	-3.30163974134772	0.00521721153163207	0.0405253269562219	0.0175397559209421	-2.17167191348919
FAM8A1	A_23_P133648	51439	FAM8A1	-0.751424093669613	5.63221222455945	-3.29148274029513	0.00516901150326453	0.0403814298842088	0.0174774758676911	-2.17172258412765
RUNX2	A_32_P161762	860	RUNX2	-0.807959329029317	7.99584702559505	-3.2928587831728	0.00519776442829826	0.0405253269562219	0.0175397559209421	-2.17448020750271
BTG3	A_23_P80068	10950	BTG3	0.859776551661529	9.43005628092194	3.29568191374944	0.0052404452566536	0.0406063434444135	0.0175748206455275	-2.17807449990176
SPAG16	A_23_P67785	79582	SPAG16	-0.633904191793713	5.90798456322714	-3.28755305459956	0.00521012693362741	0.0405253269562219	0.0175397559209421	-2.17918011038835
SDAD1	A_23_P7056	55153	SDAD1	-0.641212326870838	7.10740541815355	-3.28371604240166	0.00525058729370001	0.0406265606459537	0.0175835708471188	-2.18646094404831
CHD9	A_24_P942250	80205	CHD9	-0.785518901895959	6.52109817221879	-3.28326729279599	0.00526403876282274	0.0406508916226484	0.0175941015306344	-2.18837740797601
PRRC2C	A_23_P412409	23215	PRRC2C	-0.708426849577528	8.88680339689654	-3.28213606210192	0.00526733869482178	0.0406508916226484	0.0175941015306344	-2.18945876020996
STK26	A_23_P32414	51765	STK26	-0.827246618877037	10.3395069383082	-3.2870873099703	0.00533127182777033	0.0408071190556022	0.0176617182841062	-2.19426436759698
TIMM10	A_23_P64343	26519	TIMM10	0.669647326723799	9.33853737103782	3.27860837070053	0.00530493276132043	0.0407742365601041	0.0176474864200245	-2.19615160762829
OTUD3	A_24_P941188	23252	OTUD3	-0.629462993701779	6.29306026800739	-3.2768665680636	0.00532359337287334	0.0408071190556022	0.0176617182841062	-2.19945594943356
POMT1	A_23_P146354	10585	POMT1	-0.622465502976629	9.67369311900567	-3.27617807237168	0.00533098752071869	0.0408071190556022	0.0176617182841062	-2.20076203402985
HCFC2	A_32_P85539	29915	HCFC2	-0.785257816639667	5.87445402481332	-3.2752801471261	0.00534064623043822	0.0408290260435821	0.0176711998417146	-2.20246536802907
TST	A_23_P29248	7263	TST	0.898044611168975	7.74095168916365	3.28120525017457	0.00539433673126348	0.0410910826160291	0.0177846204767452	-2.20534247144758
NPRL3	A_23_P100326	8131	NPRL3	0.6004954338972	10.188534171329	3.27022705634283	0.00539532685200388	0.0410910826160291	0.0177846204767452	-2.21205003951042
TCERG1	A_23_P133365	10915	TCERG1	-0.808075948642412	7.41815465792423	-3.270981221349	0.00542249107215368	0.0412336265650712	0.017846314885205	-2.21481987876832
CHORDC1	A_23_P138805	26973	CHORDC1	-1.02315597822513	6.81243478314879	-3.27833970503849	0.00547032087272594	0.0414506188145546	0.0179402312426668	-2.21604280296567
SMAD7	A_23_P55518	4092	SMAD7	1.04439748200667	7.74383599452352	3.28131023736893	0.00548730698210092	0.0414698684370903	0.0179485626666479	-2.2162587881252
H2AC17	A_32_P221799	8336	H2AC17	0.598673002167501	7.71472185430126	3.26686096964217	0.00543206118926084	0.0412336265650712	0.017846314885205	-2.2184339813495
ANXA2	A_32_P148345	302	ANXA2	0.678565390574814	8.4206998437588	3.26567221539137	0.00544509358767603	0.0412959752622864	0.0178733000081708	-2.22068834923214
BTAF1	A_23_P408675	9044	BTAF1	-0.908950246178811	6.40951372802748	-3.27089473453677	0.00549270747695781	0.0414698684370903	0.0179485626666479	-2.22312705691007
PODXL	A_23_P215060	5420	PODXL	-0.870262705175952	5.76093564621724	-3.26102893256464	0.00549731271983462	0.0414698684370903	0.0179485626666479	-2.22961145650447
NDUFB2-AS1	A_32_P93328	100134713	NDUFB2-AS1	0.621569604968915	6.93073469584487	3.26053873737602	0.00550173083113084	0.0414698684370903	0.0179485626666479	-2.23042256593485
TARBP1	A_23_P52058	6894	TARBP1	-0.627954569568725	8.49739808617942	-3.25299652245436	0.00558600929185377	0.041773210847458	0.0180798522141466	-2.24472137234615
TAX1BP1	A_24_P95029	8887	TAX1BP1	-0.770026988537513	11.4283290731792	-3.26027357300165	0.00562485563975176	0.0419827793511438	0.0181705555021753	-2.24475023189413
GGNBP2	A_23_P38408	79893	GGNBP2	-0.704552928589042	8.49784647189081	-3.25051588094037	0.0056140084979878	0.0419459920032742	0.018154633579983	-2.2494234928628
PARP9	A_23_P69383	83666	PARP9	-0.733373547784085	7.92505143190044	-3.24952888210662	0.00562872969363643	0.0419827793511438	0.0181705555021753	-2.25169642233449
H4C6	A_23_P359540	8361	H4C6	0.64134702843546	7.13937946939177	3.24845398632101	0.00563738756561814	0.0420107925542152	0.0181826798891042	-2.25333157366142
ROCK1	A_24_P538403	6093	ROCK1	-0.92987387449518	6.66993595586092	-3.25460439554523	0.00568896346089502	0.042211616328892	0.0182695983733093	-2.25541948303829
RNF213	A_23_P327140	57674	RNF213	0.847427111967063	6.94910645427911	3.24972054370011	0.0056845922618092	0.042211616328892	0.0182695983733093	-2.25788735193987
BTG2	A_23_P62901	7832	BTG2	1.26196359954565	11.273191787638	3.28145369451459	0.00602407354314634	0.0436401608324295	0.0188878863378042	-2.27593923483843
IER3	A_23_P42257	8870	IER3	2.32201586822517	8.11905558096217	3.31521298280457	0.0062766453551061	0.0448208107778176	0.0193988831248887	-2.28254300824284
MORC3	A_23_P325501	23515	MORC3	-0.837151283338773	8.31864757621291	-3.23688886205069	0.00587756310860227	0.0431625671300098	0.018681179135198	-2.28696867841326
TAOK1	A_23_P38457	57551	TAOK1	-0.748279455035872	7.0266902564643	-3.22910203318615	0.00586158918836308	0.0431562021858003	0.0186784243253971	-2.28999758675686
VANGL1	A_24_P199655	81839	VANGL1	0.829172806791149	7.32106718920458	3.23196606429072	0.00588854399033483	0.0431737659408502	0.0186860260895226	-2.29116115647335
PPP4R2	A_23_P41159	151987	PPP4R2	-0.672376698075706	6.20006811441585	-3.22810890531415	0.00587333138970463	0.0431625671300098	0.018681179135198	-2.29187859218784
HERPUD1	A_23_P54846	9709	HERPUD1	0.624856679625152	12.8071617359558	3.22925771833881	0.00592961680091792	0.0432851924905167	0.0187342525846814	-2.2972355077963
PCNP	A_23_P155332	57092	PCNP	-0.675918314963672	10.3720978313976	-3.22487782547542	0.00592104830286852	0.0432851924905167	0.0187342525846814	-2.29900174012032
GNPDA2	A_23_P144578	132789	GNPDA2	-0.602281436241187	6.86843895737278	-3.2206364480427	0.00596243508662187	0.0434507386839706	0.0188059025883929	-2.3060294353654
TCTE1	A_32_P203099	202500	TCTE1	0.58650891623294	5.93663304417726	3.22021035196507	0.00596755629507589	0.0434511108316061	0.0188060636575115	-2.3068362323274
CYSTM1	A_23_P259506	84418	CYSTM1	0.598864607115717	7.08916818285591	3.21944775606079	0.0059767327839392	0.0434572080395599	0.0188087025884552	-2.30828014772288
NUAK1	A_23_P348257	9891	NUAK1	1.29321671934005	7.14224230206485	3.25266931457529	0.00618549000742392	0.0444339055856018	0.0192314267921282	-2.30989842362903
ARRDC3	A_24_P274615	57561	ARRDC3	-0.908242280382218	8.89665015148734	-3.22680543229129	0.0060394885159448	0.0437148788696343	0.0189202250315025	-2.31039168675248
CGRRF1	A_23_P37283	10668	CGRRF1	0.648726956442353	7.3296376851336	3.2180842139339	0.00599317557879986	0.0435267073816227	0.018838782580105	-2.31086180691814
CWC22	A_23_P373799	57703	CWC22	-1.10183862649154	6.66517963326268	-3.22708356908971	0.00617054222804262	0.0443637138375212	0.0192010471204151	-2.32383197198113
DYSF	A_23_P39931	8291	DYSF	0.602819501047173	6.88242631109386	3.21003879521708	0.00609111390289767	0.0440365716913109	0.0190594568156118	-2.32609192600896
PNRC2	A_23_P103201	55629	PNRC2	-0.801733361751589	9.65991399451461	-3.21616629031153	0.00612933577959534	0.044141519017758	0.019104879039902	-2.32627408329758
HLA-DRA	A_32_P87697	3122	HLA-DRA	2.61038093980731	10.2129313459587	3.28970226438575	0.00657821525546958	0.0457220638599954	0.0197889542303352	-2.32718395880705
ZNF322	A_32_P206293	79692	ZNF322	-1.08757159245534	7.290569753314	-3.22506152896493	0.00619527365831752	0.0444669139462154	0.0192457131318569	-2.32759935824935
MITD1	A_23_P311020	129531	MITD1	-0.600052310896784	9.11604019068081	-3.20776711283401	0.00611905437680921	0.0441227843743821	0.0190967705039133	-2.330391428919
HSPH1	A_23_P88119	10808	HSPH1	-1.12190353788867	9.54544325739509	-3.23337912975163	0.00632261433487457	0.044966643028942	0.0194620007424933	-2.33542568087844
GBP2	A_23_P85693	2634	GBP2	-0.670114082076038	10.6138833285724	-3.20020192967046	0.00622405022153665	0.0445987545138538	0.0193027750126741	-2.34582623005357
SRBD1	A_23_P39517	55133	SRBD1	-0.614752222323399	6.66181211953183	-3.19781675887647	0.00624294671832183	0.0446604459188215	0.0193294756531581	-2.34921957629242
CBLB	A_23_P29830	868	CBLB	-0.664859295816483	7.36530309674569	-3.19468705191041	0.0062824276652203	0.0448208107778176	0.0193988831248887	-2.35514013025527
SLC22A23	A_24_P350228	63027	SLC22A23	0.589186819276186	6.21594385649547	3.19395884755664	0.00629164940090019	0.0448208107778176	0.0193988831248887	-2.35651759005426
UBXN4	A_32_P95823	23190	UBXN4	-0.788283309872725	7.23575825040567	-3.19108298620834	0.00635305403546867	0.0450419107476181	0.0194945773436823	-2.36442550020289
RNF139	A_23_P146765	11236	RNF139	0.605950004428873	10.371851508604	3.18904567154542	0.00635422054770948	0.0450419107476181	0.0194945773436823	-2.36581023418101
AMY1C	A_23_P23611	278	AMY1C	-1.26359837545827	8.09708245148869	-3.22367642078161	0.00657752861887278	0.0457220638599954	0.0197889542303352	-2.36628268463169
MRTFB	A_23_P54556	57496	MRTFB	-0.613582860105768	6.94845488859471	-3.1883311700188	0.00636337131884168	0.0450523172671591	0.0194990813866215	-2.36716147040914
HMGCS1	A_24_P63522	3157	HMGCS1	-0.877334944916487	7.46108941711653	-3.19224678178742	0.00644400666688023	0.0452665058484948	0.0195917842892221	-2.37264869890992
CCDC117	A_23_P432034	150275	CCDC117	-0.639542948373975	7.68948192718211	-3.18384691393668	0.00642110165520998	0.0452665058484948	0.0195917842892221	-2.37564102310862
ITGAV	A_23_P50907	3685	ITGAV	-0.793557677941855	5.98042616429806	-3.18345377684259	0.00642618763012654	0.0452665058484948	0.0195917842892221	-2.37638435636766
ETFDH	A_23_P61447	2110	ETFDH	-0.639205570911416	7.48888068746108	-3.18294097436371	0.00643282771559962	0.0452665058484948	0.0195917842892221	-2.37735393186159
SLC4A7	A_24_P368575	9497	SLC4A7	-0.955417180065369	6.91844846630236	-3.19090271598481	0.00648793989499089	0.0453911212671146	0.0196457190552251	-2.37775683745446
CMTR2	A_24_P185036	55783	CMTR2	-0.836519332825629	5.68916910687728	-3.18263158137265	0.00643683722280981	0.0452665058484948	0.0195917842892221	-2.37793890333973
DHX15	A_23_P69826	1665	DHX15	-0.751738913217029	9.57153591799305	-3.18363420908728	0.00648822911927834	0.0453911212671146	0.0196457190552251	-2.38230936801184
DDX3Y	A_24_P130936	8653	DDX3Y	-1.58653054056112	6.01032894503106	-3.22218972412468	0.00674936891830616	0.0463107218814122	0.0200437311511411	-2.38343576648779
OGFRL1	A_23_P7791	79627	OGFRL1	0.791545872471481	7.52024657296269	3.18143568936263	0.00649550267686698	0.0454049412241028	0.0196517004671128	-2.38438590560795
DPH3P1	A_23_P258814	100132911	DPH3P1	0.605829611267345	7.27455932000116	3.17875129751063	0.00648733404524865	0.0453911212671146	0.0196457190552251	-2.38527475234462
USP15	A_23_P204269	9958	USP15	-0.656468009219985	7.22051200351456	-3.17720175477342	0.0065076090189695	0.0454524933109769	0.0196722814731144	-2.38820390356856
CGGBP1	A_23_P363163	8545	CGGBP1	-0.672670966592628	8.53516344655104	-3.17217102670582	0.00657386806834204	0.0457220638599954	0.0197889542303352	-2.39771234932267
BACE1	A_23_P52806	23621	BACE1	0.885854846569968	7.04588914375998	3.17790901705967	0.00663125571692817	0.0459788523414842	0.0199000947843273	-2.39956707143376
RAD50	A_23_P250404	10111	RAD50	-0.946493689060609	5.94989726154862	-3.17539188481107	0.00663685238780638	0.0459804567206958	0.0199007891752647	-2.40166951239314
DUSP1	A_23_P110712	1843	DUSP1	0.824744176930036	12.0326223908943	3.179960594121	0.00667540996396838	0.0460614036966256	0.0199358238142667	-2.40244670944726
MALAT1	A_24_P873659	378938	MALAT1	-0.903191501377867	8.54038112019274	-3.17663721769502	0.00667518992543564	0.0460614036966256	0.0199358238142667	-2.4044998626027
PCNX4	A_23_P163059	64430	PCNX4	-0.684476618051801	6.61944281395524	-3.16659761617659	0.00664805666534089	0.0460208769159705	0.0199182834291707	-2.40824415086221
AP1AR	A_23_P69791	55435	AP1AR	-0.732089515121576	5.85856309730184	-3.16515735587081	0.00666736290563112	0.0460614036966256	0.0199358238142667	-2.41096533358549
NEMP1	A_24_P126628	23306	NEMP1	-0.662859215419064	6.6729431625163	-3.16400690595485	0.00668282428056862	0.0460754658764868	0.0199419100625713	-2.41313883671023
U2SURP	A_24_P943106	23350	U2SURP	-0.780861813208854	7.23327811402243	-3.16382854976468	0.00671091310302642	0.0461947994320774	0.0199935587868493	-2.41587411185717
NACA	A_23_P162228	4666	NACA	-0.633666115372963	13.7777307754942	-3.17067830487934	0.00677327186821864	0.0464004315832404	0.0200825583831954	-2.41735721033847
CXCL1	A_23_P7144	2919	CXCL1	2.77368371819112	5.64395591360799	3.23379102933104	0.00729149180768494	0.0483279851445166	0.0209168223245043	-2.42503476591781
ERP44	A_23_P373927	23071	ERP44	-0.927207496163851	5.68316125024597	-3.1594500400224	0.00678620412607558	0.0464518924604375	0.0201048311516913	-2.42560481657071
MAP3K8	A_23_P23947	1326	MAP3K8	1.26142868629792	7.31979819868321	3.18761604803431	0.00702034719455323	0.0472044230099395	0.020430533697548	-2.42924363060979
RBM6	A_23_P57941	10180	RBM6	-0.783391797255037	9.22254712895894	-3.15877318493049	0.00684591785551235	0.0467358745102302	0.0202277413467077	-2.43150046175144
PRP4K	A_24_P941787	8899	PRP4K	-0.922788853604128	7.77811412011199	-3.16099048472415	0.00688675329764951	0.0468037079784745	0.0202571003319556	-2.43381564916247
SNRK	A_23_P211985	54861	SNRK	-0.700576389804414	8.89829105005813	-3.15210267970388	0.00685495849000692	0.0467358745102302	0.0202277413467077	-2.43653701019901
SSB	A_32_P35512	6741	SSB	-0.741122150243253	10.0994735212965	-3.15307200602576	0.00691707950899726	0.0468611631558154	0.0202819674918935	-2.44154700966893
ICA1	A_23_P215419	3382	ICA1	0.639933521542579	5.86595698150453	3.14706970226727	0.00691460930633444	0.0468611631558154	0.0202819674918935	-2.44512502850993
FAM20C	A_23_P250122	56975	FAM20C	0.877428071453375	7.10201701535429	3.15286403036733	0.00697140269927328	0.047117445688306	0.0203928890662349	-2.44655186719455
CTR9	A_23_P127676	9646	CTR9	-0.919308507250392	8.86315468598016	-3.15367954815395	0.00701239089191208	0.0472044230099395	0.020430533697548	-2.44968793714419
CLEC3B	A_23_P69497	7123	CLEC3B	0.92502307416359	6.43883897848116	3.15150392672326	0.00700185772256329	0.0471744659452574	0.0204175679883953	-2.45012495222697
GOLGA8F	A_24_P264166	100132565	GOLGA8F	-0.71441413315931	5.68796262964554	-3.1413847377872	0.00699418076938315	0.0471744659452574	0.0204175679883953	-2.45585575488035
TRIM22	A_24_P172481	10346	TRIM22	-0.64224952008718	9.05114364920944	-3.14099879600961	0.00699961551175486	0.0471744659452574	0.0204175679883953	-2.45658414332472
GLB1	A_23_P61531	2720	GLB1	0.653428748317812	7.42403085763712	3.13935369710916	0.00702282839412752	0.0472044230099395	0.020430533697548	-2.45968879598507
IGHG1	A_23_P218126	3500	IGHG1	0.970506071165756	8.37141248091986	3.15030244947985	0.007106135881046	0.0475777911048998	0.0205921310428661	-2.46008098167248
MSANTD2	A_23_P52885	79684	MSANTD2	-0.628226997399799	6.11713163129058	-3.13595493075174	0.0070710279926395	0.0474539623311828	0.0205385367444331	-2.46610224722333
AMD1	A_24_P371962	262	AMD1	-0.693724440762427	10.414941456125	-3.13785586398353	0.0070869148133953	0.0475233645937384	0.0205685747191273	-2.46628484955489
YOD1	A_32_P178945	55432	YOD1	-0.74417604908605	7.47022275743071	-3.13412873176144	0.00711129416040042	0.0475777911048998	0.0205921310428661	-2.47079099710872
APPL1	A_23_P166663	26060	APPL1	-0.595159536478914	8.10351431643799	-3.13289233024611	0.00711474094699003	0.0475777911048998	0.0205921310428661	-2.47188048828445
SACM1L	A_23_P212383	22908	SACM1L	-0.984963027076777	8.29576511706491	-3.13966953716978	0.00728124629840305	0.0483279851445166	0.0209168223245043	-2.48191698068093
ARMCX2	A_23_P73747	9823	ARMCX2	-0.684292544103831	7.04791688244427	-3.12627367128726	0.00721012665142224	0.0479742122691681	0.0207637059809455	-2.48436514295364
EML4	A_24_P273413	27436	EML4	-0.653284957087163	11.1160013908918	-3.12210718359703	0.00728525947251867	0.0483279851445166	0.0209168223245043	-2.49344930662066
TKT	A_23_P92082	7086	TKT	0.891855099710266	11.7460640210162	3.13186301703529	0.00745029939206655	0.0491899819069794	0.0212899029127145	-2.50107826127374
SNAI1	A_23_P131846	6615	SNAI1	2.34802234978834	5.81185727590678	3.18834619150124	0.00792850715533489	0.0505929883759003	0.0218971377672774	-2.50456290555334
ANKRD36BP2	A_24_P341089	645784	ANKRD36BP2	-0.845056167601067	9.17265417158454	-3.11936415738433	0.007466516572077	0.0491899819069794	0.0212899029127145	-2.51039007818073
EMC2	A_23_P60002	9694	EMC2	-1.01517266453225	6.6799717212869	-3.11941806066051	0.00755848764794239	0.0494475107960811	0.0214013639223275	-2.51790860519857
GIMAP8	A_24_P132383	155038	GIMAP8	-0.858457394673066	7.87249055535658	-3.11474482624265	0.00752264088921544	0.0493116629889955	0.0213425676692769	-2.51796986955106
ZFP36	A_23_P39237	7538	ZFP36	1.60935984835235	12.4875339092798	3.18065652130133	0.00804172407391038	0.0509356610696609	0.022045449844212	-2.51801790827636
JMJD6	A_23_P311616	23210	JMJD6	1.03112251731221	8.38481915914758	3.11757952836257	0.00771940617143939	0.0502962914921936	0.0217687244683954	-2.53206313723893
TNF	A_23_P376488	7124	TNF	2.74719151614733	8.39596100367685	3.16887233643597	0.00821839730619128	0.0515221136811293	0.022299272242128	-2.53863576444731
MSRB1	A_23_P129486	51734	MSRB1	0.713352788577408	8.71434129341742	3.09523250052216	0.00768955478991995	0.0501900110811987	0.0217227252721387	-2.54405522654891
ECHDC1	A_23_P82206	55862	ECHDC1	-0.65865252800999	8.74333825307142	-3.09430596913289	0.00768896008986609	0.0501900110811987	0.0217227252721387	-2.54460861762046
MYL6B	A_23_P2223	140465	MYL6B	0.687259290265607	7.94516041727936	3.09321275333395	0.0077058798225431	0.0502582877315026	0.0217522760708953	-2.54666708090987
ZNF224	A_24_P36285	7767	ZNF224	-0.755876071700565	6.38645663066029	-3.09300314548646	0.00772407327528285	0.0502962914921936	0.0217687244683954	-2.54825011383825
TASOR	A_23_P6651	23272	TASOR	-0.778146740387383	7.48708985245128	-3.09388507998345	0.00775033350350289	0.0503948088960696	0.0218113637596174	-2.54976038222318
ZNF148	A_32_P131050	7707	ZNF148	-0.859997654491743	6.03576429831547	-3.09433425666453	0.00776015059337862	0.0504203871002689	0.0218224342553357	-2.55024584564882
BLTP1	A_24_P325176	84162	BLTP1	-0.965632735743241	7.00735899761277	-3.09889797435237	0.00782015137475545	0.0505929883759003	0.0218971377672774	-2.55202016526255
TNFRSF25	A_23_P126844	8718	TNFRSF25	-0.848207879784674	12.6660564771688	-3.10863586887374	0.00792313020775975	0.0505929883759003	0.0218971377672774	-2.55379091794282
TMEM217	A_23_P334870	221468	TMEM217	-1.21527812646311	5.71478572504655	-3.10325206421752	0.00788239022096039	0.0505929883759003	0.0218971377672774	-2.55407990460807
L3MBTL3	A_23_P311885	84456	L3MBTL3	-0.697710279991702	6.8282145538336	-3.08827191826422	0.00778280972571754	0.0505293025374238	0.0218695739165599	-2.55596893591618
OTUD1	A_32_P60459	220213	OTUD1	0.692462483415603	8.64843283117714	3.08695928110859	0.00781441687088116	0.0505929883759003	0.0218971377672774	-2.55930592609083
RETSAT	A_23_P209944	54884	RETSAT	-0.587827681440785	6.82840737295	-3.08520090631565	0.00783100829825519	0.0505929883759003	0.0218971377672774	-2.56174936044289
ZBED5	A_23_P98483	58486	ZBED5	-0.955677035792034	9.86213721306853	-3.09878395137963	0.00795960690902142	0.0506037323518647	0.0219017878646409	-2.56293119753893
LGALS3	A_23_P128919	3958	LGALS3	1.41507375206832	9.10048660943724	3.13249257318407	0.00824529516630055	0.051555457771363	0.0223137038889038	-2.56315692281281
ZNF226	A_23_P218434	7769	ZNF226	-0.633148329932363	7.49730977988151	-3.08333282359641	0.00786047151857544	0.0505929883759003	0.0218971377672774	-2.56526510893899
WNT1	A_23_P411157	7471	WNT1	0.710858934529523	6.83702333359156	3.08317195588102	0.00786301382804615	0.0505929883759003	0.0218971377672774	-2.56556784717279
EIF4E	A_32_P203300	1977	EIF4E	-0.625718319191775	7.08889853536506	-3.083074859869	0.0078645487003163	0.0505929883759003	0.0218971377672774	-2.56575057168105
UGGT2	A_23_P204980	55757	UGGT2	0.589194835522907	5.71752433652493	3.08128914864639	0.00789282970364318	0.0505929883759003	0.0218971377672774	-2.56911092487777
DDX60L	A_23_P30069	91351	DDX60L	-0.767163407975083	7.15714827014953	-3.08091618636776	0.00793786209534863	0.0505929883759003	0.0218971377672774	-2.57283301370425
RDH5	A_24_P218814	5959	RDH5	0.648366760381082	6.06719090673478	3.07870246877802	0.00793397433735427	0.0505929883759003	0.0218971377672774	-2.573977974636
SOX8	A_23_P66137	30812	SOX8	-0.599375401661169	8.60582529353612	-3.07759194519322	0.00795170369731921	0.0505929883759003	0.0218971377672774	-2.57606730886847
AQP3	A_23_P112482	360	AQP3	-0.658115279683537	8.68992828732694	-3.07639594926421	0.00797084140939989	0.0506375914592713	0.0219164424158616	-2.57831731097438
RPS6KB1	A_24_P497226	6198	RPS6KB1	-0.874846672544147	6.9741617403573	-3.08175915940663	0.00803437840643647	0.050927975549675	0.0220421234763625	-2.5796697552037
SP3	A_23_P347198	6670	SP3	-0.805046323762742	8.79679290470133	-3.07907928952675	0.0080774371489071	0.0510875545137519	0.0221111908051234	-2.58467811665725
STK38	A_23_P390704	11329	STK38	-0.909979229749922	8.21141353800125	-3.08044846386446	0.00811244826865302	0.0511042396170198	0.0221184122802061	-2.58642705632627
SFR1	A_23_P413193	119392	SFR1	-0.609267312401149	7.09800513040838	-3.07163488571414	0.00804747783994409	0.0509356610696609	0.022045449844212	-2.58727275890247
PUM3	A_23_P20683	9933	PUM3	-0.872301022842588	9.1772761749863	-3.07301321284163	0.00822684438985761	0.0515221136811293	0.022299272242128	-2.59980808536109
VASP	A_23_P119102	7408	VASP	0.62561812206949	9.88121797554191	3.06350746068678	0.00817998665582252	0.0513571323372886	0.0222278667108265	-2.6025548723663
CXCL2	A_23_P315364	2920	CXCL2	3.48381408029467	6.99464632029488	3.13002900679368	0.00882892284226497	0.05306199852442	0.0229657493892921	-2.60658004568632
CTSZ	A_23_P40240	1522	CTSZ	2.20669664664351	6.78727564770223	3.12851814139215	0.00885357166016256	0.0530993465716304	0.0229819139876161	-2.60922220632917
ANKMY2	A_23_P20002	57037	ANKMY2	-0.645819507933327	6.09806828369362	-3.05759414765067	0.00827774911241488	0.051555457771363	0.0223137038889038	-2.61366943323877
COL5A2	A_23_P33196	1290	COL5A2	-0.812153885625649	5.56100795316426	-3.05598086848959	0.00830462057430701	0.0515728973346457	0.0223212519016237	-2.6167010846682
PTGIR	A_23_P340848	5739	PTGIR	1.38365042309826	5.46770019351563	3.07474021358559	0.0084821250612361	0.0521462064381588	0.0225693856613769	-2.61727958948367
RAB11FIP1	A_23_P31873	80223	RAB11FIP1	0.821559542593003	8.45245992232502	3.0614150610091	0.00836702638884413	0.0518391952176929	0.0224365082171608	-2.61767338404626
EED	A_23_P53217	8726	EED	-0.618114811212804	9.04525878077451	-3.05009959036475	0.00840331299309148	0.0518946311523387	0.0224605014292079	-2.62775075234166
ZNF845	A_32_P207428	91664	ZNF845	-0.835294616900043	7.4169350836722	-3.05470081498698	0.00847977407225469	0.0521462064381588	0.0225693856613769	-2.63020706153627
SPAST	A_24_P941988	6683	SPAST	-0.693518118154786	6.57277096492001	-3.0463630719417	0.00846661524846752	0.0521462064381588	0.0225693856613769	-2.6347689441485
GHRL	A_23_P40956	51738	GHRL	0.669959308233846	5.72073675919009	3.04564375498196	0.00847885547980061	0.0521462064381588	0.0225693856613769	-2.63611984245682
ZNF518B	A_32_P144421	85460	ZNF518B	-0.680606218701409	7.50088237372148	-3.04504083568762	0.00848912848831703	0.0521518502830659	0.0225718283723816	-2.63725209924858
MMRN2	A_23_P150064	79812	MMRN2	-1.06429954757026	5.5388943703251	-3.04898140997087	0.0085879387771501	0.0526456618885382	0.0227855548412703	-2.64165138770442
PRPF39	A_23_P163113	55015	PRPF39	-0.941623242819027	7.24900723960925	-3.04997772255947	0.00861906713266682	0.0527610038049676	0.0228354759452706	-2.6431839603164
ZNF451	A_23_P356122	26036	ZNF451	-0.806554106311454	6.14342737915216	-3.0431611396378	0.00856910609360334	0.0525678161934006	0.0227518624667785	-2.64417014569166
COLQ	A_23_P212126	8292	COLQ	-1.07925032396296	6.37899655243444	-3.05654758300827	0.0086974462009319	0.0528626055211074	0.0228794501568584	-2.64434663142143
SRSF10	A_32_P45493	10772	SRSF10	-0.870966894835409	8.98171992798988	-3.04322623859715	0.00872882631458787	0.0528626055211074	0.0228794501568584	-2.65528690536475
TMX1	A_23_P76951	81542	TMX1	-0.596391698809509	10.9073095818771	-3.03512232321544	0.00865990166773556	0.0528223183576468	0.0228620134804163	-2.65587292981532
ID1	A_23_P252306	3397	ID1	1.73259381487863	6.91990881860461	3.09370571027446	0.00924813975547489	0.0544471344772956	0.0235652497105852	-2.65758753375369
AGTRAP	A_23_P158596	57085	AGTRAP	0.642800921812411	6.53608472247957	3.03305792459634	0.00869586956450794	0.0528626055211074	0.0228794501568584	-2.6597472264141
COA5	A_23_P39910	493753	COA5	-0.592327319237837	8.22500727398757	-3.02876879685627	0.00877107057524701	0.0529725685904629	0.0229270432434953	-2.66779519139365
ICAM1	A_23_P153320	3383	ICAM1	2.11960305102138	7.43455756756478	3.09402924370703	0.0094354516274329	0.0550454870300204	0.0238242225188935	-2.66951956318438
RALA	A_24_P192262	5898	RALA	-0.64547088880161	7.74465986019788	-3.02719054113989	0.00879890316419909	0.0529912860978118	0.0229351443628447	-2.67075605296909
CAPZA1	A_24_P310894	829	CAPZA1	-0.646651374955084	11.6931848109681	-3.02847733738961	0.00883541095616655	0.05306199852442	0.0229657493892921	-2.67239085731493
LGALS1	A_23_P166459	3956	LGALS1	1.011954873265	12.3335097805102	3.05468808138332	0.00914285840458222	0.0541120832370647	0.0234202362729142	-2.67572853766668
FOSB	A_23_P429998	2354	FOSB	2.01445713893946	7.87234311101074	3.09027502008277	0.00950106742176429	0.0552402630966893	0.0239085234962132	-2.67608108405443
EGLN2	A_24_P322395	112398	EGLN2	-0.600439634145218	9.30843967299286	-3.02034133595861	0.00892070162305862	0.0533871598530813	0.0231064823769817	-2.68360212059935
LRRC8C	A_23_P103775	84230	LRRC8C	0.789185062065092	8.09609842311718	3.02509077800959	0.00897622321509609	0.0535427789778661	0.0231738358487577	-2.68415876378208
SUSD1	A_23_P216610	64420	SUSD1	0.803890953226238	8.71291672642763	3.02165701124563	0.00905691319075291	0.0538436775247632	0.0233040676683613	-2.69182404083335
PFKFB3	A_24_P261259	5209	PFKFB3	1.17480641511424	6.63873077340624	3.03979788705161	0.00926892280734876	0.0544995718857136	0.0235879451312975	-2.69371072549858
H2AC8	A_23_P59045	3012	H2AC8	0.701603912478161	7.96223083455365	3.01353306810838	0.0090598113174689	0.0538436775247632	0.0233040676683613	-2.69745192786628
ADM	A_23_P127948	133	ADM	1.94586239030699	6.74206886873567	3.07554962171782	0.00976289088340102	0.0560446787678614	0.0242566824277027	-2.70181334575684
MAN2A1	A_23_P360769	4124	MAN2A1	-0.904259299080644	8.52287289892888	-3.01826482050572	0.00919638169483919	0.0542972274234008	0.0235003684786834	-2.70325389984501
KIF5C	A_32_P154473	3800	KIF5C	-0.937000623795973	6.77941392824337	-3.01717395099392	0.00919948357278623	0.0542972274234008	0.0235003684786834	-2.70418434285958
RESF1	A_23_P98930	55196	RESF1	-1.57738251811503	10.8063417015697	-3.07141720839966	0.00980767450038358	0.0561333740850594	0.0242950706242166	-2.70719854499945
BCDIN3D	A_23_P338233	144233	BCDIN3D	-0.623747784100986	7.94652578302347	-3.00596020373775	0.00918187320154031	0.0542680367842762	0.0234877344859712	-2.71055713461107
LINC02907	A_24_P303874	157927	LINC02907	-0.660195067042249	12.2316996583854	-3.00891475212909	0.00927192249817625	0.0544995718857136	0.0235879451312975	-2.71440902801858
ZNF280D	A_23_P14708	54816	ZNF280D	-0.944626382889224	5.98080771578876	-3.00785367321118	0.00932079892307337	0.0547152432056417	0.0236812897775917	-2.71826465325343
TNFSF13	A_23_P152620	8741	TNFSF13	0.937085423078178	6.16527131630127	3.00581042825174	0.00936218545422186	0.054879568633845	0.0237524114222216	-2.72228372599777
RNF146	A_23_P257201	81847	RNF146	-0.776727049565253	7.70174869181104	-3.00215013558532	0.00935434227070788	0.0548711247501482	0.0237487568271772	-2.72424469783888
CPPED1	A_23_P77401	55313	CPPED1	1.32607439795209	6.75424408024859	3.03090669602284	0.00969527658859946	0.0559142128965662	0.0242002155288421	-2.7265101124154
MPHOSPH10	A_23_P5586	10199	MPHOSPH10	-0.800521480328491	8.73677753797576	-3.00214033658117	0.00941583377870887	0.0550434484880866	0.0238233402181043	-2.72816229059853
WDR43	A_23_P344853	23160	WDR43	-0.741018693237253	7.22337077409421	-2.99670646956134	0.00938514996526573	0.0549765790856646	0.0237943984899271	-2.72987851807752
ATF7IP2	A_23_P129466	80063	ATF7IP2	-0.767266475138076	8.63752024248409	-2.99926081732881	0.00943459898055189	0.0550454870300204	0.0238242225188935	-2.73128902078057
MAP9	A_32_P50066	79884	MAP9	-1.19191781725044	6.45407493548327	-3.02022129725838	0.00966820350976495	0.0558043619654828	0.0241526709767408	-2.73188543576788
ZNF721	A_23_P335039	170960	ZNF721	-1.31852720861283	7.87065802395533	-3.02892780692344	0.00977475706630671	0.0560446787678614	0.0242566824277027	-2.73269053418877
TRAF3IP3	A_23_P323761	80342	TRAF3IP3	-0.675616756212394	12.4259333868733	-2.9982800959432	0.00950005957965043	0.0552402630966893	0.0239085234962132	-2.73607225326495
TMA16	A_23_P167269	55319	TMA16	-0.605945287350908	7.22358377323187	-2.99146320497023	0.00945277077870466	0.055109010594217	0.0238517161357232	-2.73770457447625
CCSER2	A_23_P404108	54462	CCSER2	-0.817454112804608	8.68218568527368	-2.99542082030206	0.00955425464194881	0.0554366704681796	0.0239935305181365	-2.74138873477977
TTC3	A_23_P120710	7267	TTC3	-0.656169974096701	7.61911644764215	-2.98923319363575	0.00949513437354225	0.0552402630966893	0.0239085234962132	-2.74187829673726
ZNF613	A_24_P173234	79898	ZNF613	-0.942599416309295	5.74385314840229	-2.9918340609456	0.00959155252984122	0.0556154297569278	0.0240708992780883	-2.74612974334541
HSP90B1	A_23_P2601	7184	HSP90B1	-0.843067116963942	12.7385142630336	-3.00671786450754	0.00977836268835518	0.0560446787678614	0.0242566824277027	-2.7476157960786
H2AC12	A_23_P81859	85235	H2AC12	0.588923765465388	9.51523073678893	2.98613855234846	0.00955423316761137	0.0554366704681796	0.0239935305181365	-2.74766926484394
SNX2	A_23_P7697	6643	SNX2	-0.689686797947042	10.0972994400388	-2.98502141324396	0.00965692355627578	0.0558043619654828	0.0241526709767408	-2.7547811769099
JOSD1	A_24_P271527	9929	JOSD1	0.735306376269715	10.8805174054801	2.98467381478579	0.00974892638190014	0.0560446787678614	0.0242566824277027	-2.76064713587781
RNF135	A_23_P252283	84282	RNF135	0.750791824351245	7.75191642628284	2.98125725652635	0.00972980266806464	0.0560002745905399	0.0242374638675926	-2.76180057958016
REEP5	A_23_P350045	7905	REEP5	-0.759935431901866	10.4233239261678	-2.98398142966451	0.00977414464724208	0.0560446787678614	0.0242566824277027	-2.762649581213
SCO2	A_23_P132388	9997	SCO2	0.748852694233067	8.68349761276514	2.97648946092718	0.00984586804929221	0.0561404452311605	0.0242981310850693	-2.77207310597462
ASB2	A_23_P205370	51676	ASB2	0.720198394088359	7.64898912298422	2.97332567653332	0.00983489152810276	0.0561333740850594	0.0242950706242166	-2.77356867953017
WDR75	A_32_P217510	84128	WDR75	-0.834476482794857	7.34186048176408	-2.9774753703979	0.00988955907471722	0.0561567478146157	0.0243051870018543	-2.77402478169649
DDIT3	A_23_P21134	1649	DDIT3	0.839400820293926	6.78084627618023	2.97742815486341	0.00989048806998795	0.0561567478146157	0.0243051870018543	-2.77411250727981
ATP11B	A_23_P212522	23200	ATP11B	-0.846894584221198	7.68754456538708	-2.97548923044635	0.00994394594867634	0.0563621804101562	0.0243941002285848	-2.77862208904045
KLRK1	A_24_P193093	22914	KLRK1	-0.618097034319618	10.448695557562	-2.96694759925989	0.00994135659541593	0.0563621804101562	0.0243941002285848	-2.78429595129812
DSC1	A_23_P38696	1823	DSC1	-1.04113122759081	5.88291773532668	-2.97228821692879	0.0100641666491585	0.0568181213328645	0.0245914358973953	-2.78790645333641
TIMP1	A_23_P62115	7076	TIMP1	0.838253100330435	7.76677676246291	2.96988333848974	0.0100542234622571	0.056799403474979	0.0245833346263302	-2.78896078798925
NR4A3	A_23_P398566	8013	NR4A3	1.90117969436685	5.67970405832419	3.01319366564693	0.0106674901741113	0.0587164661383336	0.0254130580049155	-2.79500063644052
WRN	A_23_P250813	7486	WRN	-0.657025062169828	7.2410368818871	-2.95842539685234	0.0100998664018097	0.0569446414891506	0.0246461950523982	-2.79947517146291
RIF1	A_23_P5611	55183	RIF1	-0.858584976391553	6.51040255383223	-2.96314105071889	0.0101876358378071	0.0572136560484975	0.024762627171878	-2.80134341391972
IL1B	A_23_P79518	3553	IL1B	4.52847520793634	8.85936706294617	3.01844939442408	0.0108484690961087	0.0592368828842748	0.0256382994375347	-2.80151797178222
NFIL3	A_23_P32253	4783	NFIL3	1.15477699386112	9.27893918163107	2.98505958708007	0.0104578863343393	0.0579107292353727	0.0250643272314489	-2.80193966778457
UBR1	A_23_P152066	197131	UBR1	-0.751701096687119	7.94583265641164	-2.9599883631995	0.0101752903768967	0.0571817957573803	0.0247488377278009	-2.80278728922149
HSPD1	A_32_P25273	3329	HSPD1	-0.675204377034206	12.0405118507562	-2.96110476025472	0.0102168672784994	0.0572278121416603	0.0247687540667735	-2.80442508018988
RORA	A_23_P26124	6095	RORA	-0.916671618747698	10.2677029776128	-2.96981831684849	0.0103244076953917	0.0577158892028073	0.0249799985690666	-2.80465319923171
IMPA2	A_23_P50081	3613	IMPA2	1.12422236513631	8.09703029368063	2.98024091354434	0.0104604211034256	0.0579107292353727	0.0250643272314489	-2.80532149177366
GGACT	A_32_P110872	87769	GGACT	0.686469798953335	7.55566408388735	2.95539445555317	0.010173996339067	0.0571817957573803	0.0247488377278009	-2.80586640085761
RC3H1	A_32_P96807	149041	RC3H1	-0.609430605431168	9.30296112581795	-2.95286832864354	0.0102129090885809	0.0572278121416603	0.0247687540667735	-2.80985149404795
HNRNPH1	A_24_P320254	3187	HNRNPH1	-0.605787749282598	11.7264660777679	-2.94780145713551	0.010344411413712	0.0577158892028073	0.0249799985690666	-2.82086381990928
NOD2	A_23_P420863	64127	NOD2	0.948969754145426	6.05921961258239	2.95312894961855	0.0104152153920022	0.0579107292353727	0.0250643272314489	-2.82120447771299
VTA1	A_23_P42368	51534	VTA1	-0.647438299501759	6.11988246428009	-2.94669356593887	0.0103399756344131	0.0577158892028073	0.0249799985690666	-2.821376432568
SOD2	A_23_P134176	6648	SOD2	2.26102200090672	10.0314536693035	3.00675423741228	0.0110853222804336	0.0598906359225165	0.025921250115162	-2.82192183739869
SLC16A6	A_23_P152791	9120	SLC16A6	0.596031054946456	6.57951418994994	2.94587260987362	0.0103569861265629	0.0577484522476537	0.0249940921717971	-2.82290833248216
PLAU	A_23_P24104	5328	PLAU	0.675778837001022	6.20532435530819	2.94412514228433	0.0103932858439474	0.0579060405743862	0.0250622979333414	-2.82616879922581
TMEM44	A_23_P428842	93109	TMEM44	0.686690380388272	6.07164645035812	2.94120037439551	0.010454321150099	0.0579107292353727	0.0250643272314489	-2.83162498730869
SMIM2	A_23_P151361	79024	SMIM2	-0.810928849380209	5.84911182586353	-2.93891430250536	0.0105275917629824	0.0582041751457768	0.0251913334774453	-2.83729905792071
ANKZF1	A_23_P119907	55139	ANKZF1	-0.682412887102324	8.05363330821113	-2.93750745839298	0.0105497512399625	0.0582547475041743	0.0252132216863571	-2.83950448476091
RBM26	A_23_P218096	64062	RBM26	-0.79027477332333	7.88148768153708	-2.94021435328319	0.0106500666255138	0.0587164661383336	0.0254130580049155	-2.84317088108026
MBNL2	A_24_P56317	10150	MBNL2	-0.818385868069697	8.16493368436	-2.93964434541377	0.010677989275191	0.0587164661383336	0.0254130580049155	-2.8450964880619
SEPTIN2	A_24_P43092	4735	SEPTIN2	-0.604014120217823	7.26410424274087	-2.93049614067498	0.0106807179452976	0.0587164661383336	0.0254130580049155	-2.85158400891859
TBC1D15	A_23_P139558	64786	TBC1D15	-0.816890996302488	8.72885939757716	-2.93411393955617	0.0107958929335808	0.0590432689475348	0.0255545014413586	-2.85533837702068
CHMP4B	A_23_P28969	128866	CHMP4B	0.872933101099685	8.74470348843876	2.93017396258415	0.0109450991234427	0.0594797079821838	0.0257433965032142	-2.86607463177423
MED7	A_23_P30307	9443	MED7	-0.653665048512134	7.03177886604163	-2.92014661383135	0.0109041859238165	0.0593703134479715	0.0256960494841206	-2.87086671386449
TOMM70	A_23_P144264	9868	TOMM70	-0.591125649161279	6.11625328152022	-2.91589710727178	0.0109972645268042	0.059620442099289	0.0258043075987975	-2.87877985656828
RAB11FIP2	A_23_P127140	22841	RAB11FIP2	-0.740272604882553	6.03155148196161	-2.91544159100817	0.0110204885410232	0.0596969787276519	0.0258374333964486	-2.88032443529854
BCLAF1	A_24_P89512	9774	BCLAF1	-1.04189417247758	9.78439901167347	-2.93869662774332	0.0113327867566504	0.0608915250811875	0.0263544446842267	-2.88047599738578
SLC49A3	A_23_P72157	84179	SLC49A3	0.756971276744878	6.24781157508972	2.91635068675182	0.0110420720945568	0.0597038219876036	0.025840395225958	-2.88082590440681
SCYL2	A_23_P204550	55681	SCYL2	-0.673300730706618	9.02254276839241	-2.91322079452474	0.011090599674333	0.0598906359225165	0.025921250115162	-2.88556154742933
KDM7A	A_23_P359897	80853	KDM7A	-0.779253779415521	8.8042539249246	-2.91545580712629	0.0111869105620023	0.0602967443499116	0.0260970177950044	-2.88901867060959
PCSK5	A_23_P257003	5125	PCSK5	-0.788295406628368	9.28865000595252	-2.90787223842834	0.0113730167033523	0.0610311541313269	0.0264148774960721	-2.90388167379688
AK6	A_23_P21734	102157402	AK6	-0.590498948105275	7.90161693461425	-2.90093282944779	0.0113312780644964	0.0608915250811875	0.0263544446842267	-2.90662493749456
EIF3A	A_23_P86550	8661	EIF3A	-0.717344360203162	11.7968423758447	-2.90520071909141	0.0114404593520945	0.0612938036222585	0.0265285547519935	-2.90917319922109
MXD1	A_23_P408094	4084	MXD1	0.742011888586315	8.07807772937592	2.89927262710675	0.0114833656522385	0.0613051082607423	0.0265334475095521	-2.91549768822507
RETREG1	A_23_P167599	54463	RETREG1	-0.809633210685298	9.22411672501396	-2.90100347395991	0.0115495815376321	0.0613638647101716	0.0265588778727145	-2.91760172695851
H2AX	A_24_P38895	3014	H2AX	0.637088611115619	10.3011296303497	2.89544659878521	0.0115027554356212	0.0613051082607423	0.0265334475095521	-2.91916549994831
NAIP	A_23_P110473	4671	NAIP	1.42451024892173	6.61552060745009	2.93246088493191	0.0120389552246109	0.0630001546129656	0.0272670800678976	-2.91981399959471
ACVR1C	A_23_P397455	130399	ACVR1C	-0.649661551341655	5.77125160232629	-2.89365646993313	0.0114972653196785	0.0613051082607423	0.0265334475095521	-2.92015291259356
RRP15	A_23_P23356	51018	RRP15	-0.686374779931269	5.71771689056539	-2.89355659368614	0.0114995601779409	0.0613051082607423	0.0265334475095521	-2.92033854553814
DTWD1	A_24_P70117	56986	DTWD1	-0.601146593006563	6.3029400330121	-2.89174892270107	0.0115411727173865	0.0613638647101716	0.0265588778727145	-2.92369808314679
RGPD5	A_32_P205944	84220	RGPD5	-0.843073553788593	7.96839575854558	-2.89417623793389	0.0117068718267383	0.0618928622337655	0.0267878331494145	-2.93020090103163
SRXN1	A_23_P320113	140809	SRXN1	0.626169842050396	8.19252293295224	2.88801918108994	0.0116274980031924	0.0617395649859723	0.0267214846085983	-2.93062824780473
FAM117B	A_32_P195401	150864	FAM117B	-1.00459472515338	9.19543547360992	-2.90434859906645	0.0119328003374428	0.0626618253014002	0.0271206478490492	-2.93408782646675
HTR3E	A_24_P32139	285242	HTR3E	-0.649691391721277	5.78033219828827	-2.88588582269376	0.0116771588370319	0.06182227688033	0.026757283121473	-2.9345912766039
MMP25	A_23_P376557	64386	MMP25	0.747395189564247	6.5109895272843	2.887448239377	0.0117313235831485	0.0619454362954914	0.0268105877150085	-2.93614792946697
CEMIP2	A_23_P94552	23670	CEMIP2	-0.770837443527293	9.25574158169353	-2.88791948373196	0.0118283251183478	0.0623624884020962	0.0269910919257226	-2.94055035581282
SLC2A14	A_32_P47754	144195	SLC2A14	1.11748191119063	9.98514554014204	2.909895574536	0.0121767979104297	0.0634763735355127	0.0274731922523948	-2.94189162183624
SERPINF1	A_23_P100660	5176	SERPINF1	0.791274539901536	6.90872285057247	2.88594760301959	0.0118394129090094	0.0623624884020962	0.0269910919257226	-2.94248172343334
LRRC37A2	A_24_P238143	474170	LRRC37A2	-0.775773912529379	8.24398668632425	-2.88337490584873	0.0119222088905523	0.0626618253014002	0.0271206478490492	-2.94830326588096
G0S2	A_23_P74609	50486	G0S2	4.02197630154066	8.67923345280682	2.93402260668208	0.0126788804323245	0.0651817668296466	0.0282113030679012	-2.94864717454662
AFG3L1P	A_23_P355289	172	AFG3L1P	-0.644294440831272	10.012941594488	-2.87897439593387	0.0118965367490267	0.0626248893975177	0.0271046616303687	-2.9501844372153
GPR155	A_32_P132317	151556	GPR155	-0.754724242754965	7.33472401805912	-2.88027153424126	0.011925654340766	0.0626618253014002	0.0271206478490492	-2.95066671725666
C15orf48	A_23_P26024	84419	C15orf48	1.50014839447846	6.0439582010302	2.91167909369037	0.0124451070599102	0.0643660636713519	0.0278582588021292	-2.95319604749626
LRIF1	A_23_P160689	55791	LRIF1	-0.91792332607326	5.56075230964751	-2.87541569740551	0.0120413364359437	0.0630001546129656	0.0272670800678976	-2.95964599353465
GIMAP7	A_24_P274831	168537	GIMAP7	-1.03581236839196	12.8569930855445	-2.90978941289368	0.0125618108970337	0.0647352491807449	0.0280180458837065	-2.9598595178023
MAFB	A_23_P17345	9935	MAFB	2.99085498667013	7.4264378417995	2.92755589360111	0.0128311858622307	0.0655028379190999	0.0283502657602532	-2.95989900846582
PPFIBP2	A_23_P409623	8495	PPFIBP2	1.7214114858703	6.78607813042276	2.92539733791701	0.0128230549701541	0.0655028379190999	0.0283502657602532	-2.96100039209823
PEA15	A_24_P410952	8682	PEA15	0.657000629879944	5.83368050118649	2.87072362595607	0.0120361410608802	0.0630001546129656	0.0272670800678976	-2.96273765642512
TMEM63A	A_23_P200489	9725	TMEM63A	-0.638966736159336	8.59281653788063	-2.86795276530132	0.0121168036895234	0.06327910275394	0.0273878115381847	-2.9685338412602
NUCB2	A_23_P13364	4925	NUCB2	-0.829883268015477	10.0963165781879	-2.87355591018321	0.0122864776800945	0.0639314594525866	0.0276701578664454	-2.97249631294015
PRR7	A_23_P30464	80758	PRR7	0.604635681152097	9.59543878374159	2.86499310914976	0.0121746115558566	0.0634763735355127	0.0274731922523948	-2.97336642518791
GPBP1	A_23_P364465	65056	GPBP1	-0.78631674444355	10.7723238826488	-2.87059506247229	0.0123090513779451	0.0639712373007821	0.0276873741062838	-2.97564686356121
H3C11	A_24_P9321	8354	H3C11	0.642962125028763	9.02418469255252	2.86319299809336	0.0122378043686769	0.0637168793678985	0.0275772855173835	-2.97760837654229
NXT1	A_23_P251695	29107	NXT1	0.752546346671489	11.5118762980871	2.86814588612457	0.0123599427303553	0.0641579098722863	0.0277681678120288	-2.97974350976933
PRELID3B	A_24_P288424	51012	PRELID3B	-0.617227651379727	8.26608526028656	-2.85973768377042	0.0123029714122965	0.0639712373007821	0.0276873741062838	-2.98310956036264
BRCC3	A_23_P217659	79184	BRCC3	-0.612411023697176	9.25816803540519	-2.85779898527264	0.0123513476949341	0.0641521513609606	0.0277656754722821	-2.98673456290902
LMNB1	A_23_P258493	4001	LMNB1	0.671948252163191	6.43987895770692	2.85536109400763	0.0124124248732064	0.0643132986466912	0.0278354215859184	-2.99129116169761
ADGRL1	A_23_P391926	22859	ADGRL1	-0.926792203272875	7.43697272058301	-2.86101187312524	0.0126153607242365	0.0649331179619863	0.0281036854179932	-2.99647780084605
BZW1	A_24_P713668	9689	BZW1	-0.662054062222019	9.52918896136208	-2.84816641908158	0.0126626029748928	0.0651371593606432	0.0281919965211726	-3.00779740660458
AGPAT4	A_32_P141768	56895	AGPAT4	-0.759423533302202	7.6919799249086	-2.84991972091366	0.0127164793584532	0.065218568582851	0.0282272312248625	-3.00894674656445
EIF5A2	A_24_P380022	56648	EIF5A2	-0.691114627519369	6.72003006648993	-2.84420905738825	0.0127098006202268	0.065218568582851	0.0282272312248625	-3.01275556276974
MAP2K4	A_32_P6344	6416	MAP2K4	-0.605792182087574	8.91192911266445	-2.84340660842029	0.0127103494674519	0.065218568582851	0.0282272312248625	-3.01335845792747
ZNF738	A_32_P68148	148203	ZNF738	-0.845143600398336	8.60133803344487	-2.84700705417904	0.0128957010787724	0.0656661665151988	0.0284209559662466	-3.01896966392046
LEF1-AS1	A_24_P213788	641518	LEF1-AS1	-0.593729755395265	6.47913540696084	-2.83903808378625	0.0128215386383273	0.0655028379190999	0.0283502657602532	-3.02144278308339
DCP2	A_24_P886040	167227	DCP2	-0.706468676370887	7.38657878165864	-2.83730565817025	0.0129261612767315	0.0657236443263428	0.0284458329223147	-3.02728957742633
ALYREF	A_23_P152984	10189	ALYREF	-0.614304989003609	9.75506964038992	-2.8351534612445	0.0129379622446092	0.0657236443263428	0.0284458329223147	-3.0293609901556
NR3C2	A_23_P392470	4306	NR3C2	-0.675522246161113	7.06141641301038	-2.83478576691711	0.0129453339116531	0.0657236443263428	0.0284458329223147	-3.02994874575238
ATL2	A_23_P209619	64225	ATL2	-0.69009467512264	7.40029613552255	-2.83482094769979	0.0129581285938792	0.0657496518943425	0.0284570892508646	-3.03048123337049
TUT7	A_23_P123727	79670	TUT7	-0.916104958210708	6.35373233367014	-2.83763665797933	0.0131406164566142	0.0662052222417305	0.0286542645310699	-3.03634354228305
CEP290	A_23_P36865	80184	CEP290	-1.13119870259934	7.04982358212438	-2.85282065104902	0.013400300738278	0.0670797764760762	0.0290327801153272	-3.0365279194802
IKZF2	A_32_P114284	22807	IKZF2	-1.06513379851739	8.37446421164788	-2.85121526585535	0.0134248171400374	0.0671159992907902	0.0290484577020753	-3.03870171475437
TOPBP1	A_23_P159390	11073	TOPBP1	-0.6789491563014	5.94211855210949	-2.82941385713924	0.0130698608797926	0.0660339092322836	0.0285801185932709	-3.03924234728979
ATAD2B	A_32_P191004	54454	ATAD2B	-0.594708687779491	7.00310864413213	-2.82918614561474	0.0130757927616319	0.0660339092322836	0.0285801185932709	-3.03966330653835
NIN	A_24_P412512	51199	NIN	-0.737711993490445	7.36476260723024	-2.82664252766113	0.0132659317414774	0.0666782277576214	0.0288589859218917	-3.04963864712336
KLF12	A_23_P354805	11278	KLF12	-0.603871009078471	8.6424194228254	-2.82013572849258	0.0133136961917134	0.0668414624270556	0.0289296354755105	-3.05638746197468
RAB10	A_23_P165879	10890	RAB10	-0.830895341613655	8.23920005091843	-2.82579835844057	0.0134310313633262	0.0671159992907902	0.0290484577020753	-3.05720548438508
NBN	A_24_P278126	4683	NBN	-0.701430552298531	6.09629738403136	-2.81887142171738	0.0133497047255893	0.0669438089516094	0.0289739320474288	-3.05882531602076
TPP2	A_23_P99424	7174	TPP2	-0.643852171952085	8.02979730204239	-2.81866092409965	0.0133677652330792	0.066983974719788	0.0289913161828114	-3.05973775770159
NDUFA5	A_23_P215751	4698	NDUFA5	-0.648169958454671	9.26203936700303	-2.81536816236405	0.0135012332215158	0.0672818032144393	0.0291202192539236	-3.06771087863752
HYCC2	A_32_P226786	285172	HYCC2	-0.652262078176836	7.28523852054697	-2.8130891676062	0.0135034657559901	0.0672818032144393	0.0291202192539236	-3.06946653055195
ARID5A	A_23_P143016	10865	ARID5A	0.729271395314088	10.794173981105	2.81812967034198	0.0136072647876293	0.0676024691188307	0.0292590065782374	-3.07008528121483
CXCL16	A_23_P38505	58191	CXCL16	0.597204477151004	6.12561179000122	2.81235994695049	0.0135214637995035	0.0673323328075216	0.0291420889535908	-3.07074536333432
SAMD9L	A_23_P145874	219285	SAMD9L	-1.25655160097083	7.34569259677729	-2.83483350601918	0.0141701140881097	0.0697517965164276	0.0301892563943281	-3.08076168518567
CEP295	A_23_P313734	85459	CEP295	-0.824996954762716	7.23936644825027	-2.80673855373389	0.0138940500948202	0.0687879892042804	0.0297721112093394	-3.09005069843399
DNM1L	A_23_P204324	10059	DNM1L	-0.623917423158401	6.19200824962209	-2.80094541455118	0.0138321986472931	0.0685213539926599	0.0296567088947127	-3.09180369935719
APOBEC3B	A_24_P66027	9582	APOBEC3B	1.92760872340728	6.31464715794809	2.84967087034102	0.0148151391897286	0.0711483546429652	0.0307937003435488	-3.09517565904038
MTND2P28	A_23_P431853	100652939	MTND2P28	0.695072659085456	9.62045948086202	2.80183207669348	0.0139868102208633	0.0691030658789058	0.029908479460613	-3.09735035183994
PPP1R16B	A_23_P352535	26051	PPP1R16B	0.687758211296337	10.5952537446433	2.80164579167558	0.0140161482572088	0.069152786738215	0.0299299991324322	-3.09865423877913
CYTOR	A_24_P273143	112597	CYTOR	0.822426558999544	9.83954798048428	2.80246214202012	0.0141436690077732	0.0696807720809	0.0301585163273837	-3.10310098496431
SREK1	A_24_P191833	140890	SREK1	-1.00413732520741	7.49928923313747	-2.80453945898996	0.0143846101364536	0.0703447444091002	0.0304458900131648	-3.11098414077156
OSBPL8	A_24_P153511	114882	OSBPL8	-0.689483252588995	5.82845784077475	-2.78961393086408	0.0141475546581991	0.0696807720809	0.0301585163273837	-3.11268671371201
BDP1	A_24_P940776	55814	BDP1	-0.875470623744278	6.21429236973101	-2.79266148404395	0.0143087824440407	0.0701122158635957	0.0303452493955775	-3.11673418156547
CCAR1	A_23_P115842	55749	CCAR1	-0.713130160464731	7.61840989644799	-2.78891636675695	0.0142825353965429	0.0700239145344361	0.0303070317209212	-3.11847108244635
H4C1	A_23_P431179	8359	H4C1	0.713935126511805	6.33035556609271	2.78709148604972	0.014281597998443	0.0700239145344361	0.0303070317209212	-3.11978030466236
AP5M1	A_23_P37265	55745	AP5M1	-0.685147402054661	7.66910859927821	-2.78707865075045	0.0142825907358453	0.0700239145344361	0.0303070317209212	-3.11982831875382
GPAM	A_24_P227069	57678	GPAM	-0.735418122884824	6.10434962341066	-2.78217803989279	0.014397758625749	0.0703447444091002	0.0304458900131648	-3.12789793078979
FEM1B	A_23_P151970	10116	FEM1B	0.648941380550266	8.10045605649572	2.77647053677468	0.0145433444018389	0.0706558351060826	0.0305805330945208	-3.13768772201125
MPHOSPH9	A_24_P398500	10198	MPHOSPH9	-0.600208031736279	5.7880827222303	-2.77596327947502	0.0145367635334623	0.0706558351060826	0.0305805330945208	-3.13781394473205
SPINK7	A_23_P213832	84651	SPINK7	0.69816070232431	7.32086508517091	2.77685779398279	0.014579008471609	0.0707086036229139	0.030603371822177	-3.13875342549772
FANCM	A_32_P106732	57697	FANCM	-0.76531495209204	6.4494707797406	-2.77845141785891	0.0146484320197451	0.0708048857355982	0.0306450436576161	-3.14019703946995
PPP1CB	A_24_P405298	5500	PPP1CB	-0.653777993567854	9.56490053998588	-2.7766329041398	0.014619251196018	0.0707436379163605	0.0306185350053533	-3.1404421596435
ACTN4	A_23_P101655	81	ACTN4	0.62616547864797	8.35618391172976	2.77155556953807	0.0146803013732017	0.070850727499248	0.0306648844190804	-3.14650845904445
MAFF	A_23_P103110	23764	MAFF	1.24467168550908	7.36375327770135	2.79783992312723	0.0152064823859808	0.0722989632467899	0.0312916949456262	-3.14664438400776
DYNC2I2	A_23_P20823	89891	DYNC2I2	0.630946810846808	6.81525372586984	2.76993636513488	0.0147119030676838	0.0708922453889862	0.0306828537658336	-3.14889735445886
S100A11	A_23_P145863	6282	S100A11	0.706639985734077	8.41012979997965	2.77007548018504	0.0148531304422877	0.0711920178357973	0.0308125981983602	-3.15405578421113
SYNGR4	A_23_P164927	23546	SYNGR4	-1.01425628200223	8.95880354795102	-2.7828485864848	0.0152979656621982	0.0724329092403528	0.0313496680752747	-3.16087811278815
SPATA1	A_23_P103897	100505741	SPATA1	-0.935140001725332	5.57007176555178	-2.76168115398097	0.0151668831831362	0.0722847087825119	0.0312855254747546	-3.17178409194979
SEPTIN7	A_24_P291973	989	SEPTIN7	-0.784628271228248	9.23566348408806	-2.76205647887374	0.0152273560671622	0.0723256949452136	0.0313032646848713	-3.17368668587612
PAN3	A_23_P385938	255967	PAN3	-0.62498809333543	8.61126153382986	-2.75643877515902	0.0151298025362087	0.0722520369825757	0.0312713848017626	-3.17435441501793
MMP9	A_23_P40174	4318	MMP9	1.17785181098545	7.1711933608765	2.77769972252136	0.0156507820840197	0.0729348572376555	0.0315669160537353	-3.17717750538289
XRN1	A_23_P319792	54464	XRN1	-0.884033729892812	7.94835081207664	-2.76087529743047	0.0153958739129649	0.072622899086008	0.0314318975295577	-3.18059524489952
BACH2	A_23_P30634	60468	BACH2	-0.64772702852272	7.52084758914422	-2.75096181726359	0.0152950933384559	0.0724329092403528	0.0313496680752747	-3.1844023382971
TMEM176A	A_23_P252082	55365	TMEM176A	1.81704654649206	6.25501208141254	2.79567501289701	0.016366630094574	0.0750465596096841	0.0324808813925731	-3.18865897065347
FOXB1	A_23_P140527	27023	FOXB1	1.01703456914711	9.28602620656219	2.76744165219982	0.0158276946185921	0.0734796006941139	0.031802686323427	-3.1908699324354
TAF1C	A_23_P163546	9013	TAF1C	-0.645146060280378	10.16887655557	-2.74942525765251	0.015457452600808	0.0727060201915063	0.0314678731529967	-3.19132304518085
WARS1	A_23_P65651	7453	WARS1	0.780204072300078	8.61847288829913	2.74956079725423	0.0155771903785377	0.0728478792487874	0.0315292711336366	-3.195433141784
ST14	A_23_P47282	6768	ST14	0.81273851182283	6.43010459780839	2.74816526324142	0.0155959111205758	0.0728478792487874	0.0315292711336366	-3.19713290689261
MRPL42	A_24_P352445	28977	MRPL42	-0.670194620216034	7.27916084822843	-2.74324061179969	0.0155395916162177	0.0728478792487874	0.0315292711336366	-3.19885600525122
HCAR3	A_23_P64721	8843	HCAR3	1.87137539313106	6.47719954065148	2.78919858425787	0.0165632158724691	0.0754634556231048	0.0326613180446379	-3.19985282423561
CNTRL	A_23_P43580	11064	CNTRL	-0.697094816716526	6.46925440767254	-2.74266738019374	0.0155968015722892	0.0728478792487874	0.0315292711336366	-3.20128926846649
IFI16	A_23_P160025	3428	IFI16	-0.874822715046536	9.24706701137658	-2.75044550402762	0.0158365130851519	0.0734807347805911	0.0318031771670919	-3.20377352885752
ADCY10P1	A_24_P303420	221442	ADCY10P1	-1.0078405649158	6.28667022384869	-2.75137747496021	0.0158648461377064	0.073544252262928	0.0318306681516336	-3.20405254462149
ADAMTSL3	A_23_P308974	57188	ADAMTSL3	-0.738785993618395	5.71322071441298	-2.73936976277157	0.0156339902255999	0.0729348572376555	0.0315669160537353	-3.20506770123757
CEP120	A_24_P226210	153241	CEP120	-0.647545612821648	7.13294143089126	-2.73955400354835	0.0156424292355091	0.0729348572376555	0.0315669160537353	-3.20522259744549
ANXA2P3	A_24_P323114	305	ANXA2P3	0.6155458570082	6.01712148541447	2.73617600178907	0.015731572336566	0.0731919516418949	0.0316781890140713	-3.21085941816215
IL2RB	A_24_P203000	3560	IL2RB	0.612010642157756	11.6803557497984	2.73617596963445	0.0158673655115699	0.073544252262928	0.0318306681516336	-3.21552874106667
NR4A2	A_23_P131208	4929	NR4A2	1.90121958444344	8.70111772723848	2.77946425100588	0.0168630970408925	0.0762621327917937	0.0330069932964025	-3.21666957584394
OSM	A_23_P166408	5008	OSM	1.33311801857935	10.3335197781568	2.77256279992953	0.0167203348910959	0.0760176498762291	0.0329011787111069	-3.21704872096342
JUP	A_23_P501822	3728	JUP	0.698425915994803	6.12563420168752	2.72659914838313	0.0160554481004035	0.0741787432458769	0.0321052820242616	-3.22915087452692
GYPE	A_23_P41304	2996	GYPE	-0.594671622471016	5.83257523996587	-2.7259366860697	0.0160541795903298	0.0741787432458769	0.0321052820242616	-3.22960989988673
ERAP2	A_23_P30243	64167	ERAP2	-1.88798726269654	9.49719611220671	-2.7695361425889	0.0171744805512155	0.0770909879804733	0.0333657298889277	-3.23381089195679
BCL6	A_23_P57856	604	BCL6	1.10160556723203	8.27704473657329	2.74088516689464	0.0167665685770889	0.076026186616747	0.0329048734954871	-3.24186548177848
GOLGA6L9	A_32_P231086	440295	GOLGA6L9	-0.705555394926288	8.14578206141279	-2.71932939134901	0.0164470880100815	0.0752332279252762	0.0325616732563179	-3.24767842932196
SMARCAD1	A_23_P213255	56916	SMARCAD1	-0.889385979379289	7.32362975086536	-2.71765996895858	0.0167351639265552	0.076026186616747	0.0329048734954871	-3.25829361288684
SCPEP1	A_23_P152548	59342	SCPEP1	0.801443451235377	8.54330219489374	2.71169230706976	0.0168212272076744	0.0761501405705952	0.0329585219730992	-3.26557770508047
SAT1	A_23_P137016	6303	SAT1	1.01935187818758	11.1272711988285	2.72874129729867	0.0172713473294545	0.0772120222292256	0.0334181146897582	-3.26691124832908
CXCR5	A_24_P252945	643	CXCR5	0.941102823996233	5.62117535137179	2.70763487013991	0.0168906394344679	0.0763464029290032	0.0330434662319491	-3.27087449341465
CHI3L2	A_23_P12082	1117	CHI3L2	0.752989780904265	7.9361995552201	2.70674117190942	0.0169158957553356	0.0764202565225231	0.0330754307860074	-3.272356447119
OBI1	A_23_P25638	79596	OBI1	-0.876699973813599	6.77202089769079	-2.70905988917282	0.016976997158581	0.0766558828498628	0.0331774121537223	-3.27252398224762
NLRP3	A_23_P9883	114548	NLRP3	3.02476211094582	8.96494533866696	2.7441596247567	0.0179964535450955	0.0791185588827118	0.0342432823088276	-3.27757599204822
USP24	A_24_P58122	23358	USP24	-0.773521664573434	7.59742330338066	-2.7028935999651	0.0170487555669838	0.0768988606363425	0.0332825753045013	-3.27948080082554
PSMC6	A_23_P128930	5706	PSMC6	-0.686856232473794	8.58356882970259	-2.69936199164604	0.0170785543650719	0.0769927464011919	0.0333232099772749	-3.28311364711516
IVNS1ABP	A_23_P391506	10625	IVNS1ABP	-0.678836656801874	8.10351406129183	-2.69736151124771	0.0171299610492783	0.077062344457908	0.0333533326935873	-3.28625095231399
CDH22	A_23_P40192	64405	CDH22	-0.718656113688558	10.1328971666344	-2.69893385558258	0.0172072451262753	0.0770909879804733	0.0333657298889277	-3.28745222107853
CBFA2T3	A_23_P500741	863	CBFA2T3	1.4282962029079	5.461070269358	2.71573761342989	0.017628111193544	0.0781940081148072	0.033843127738253	-3.28762291748108
IQCN	A_23_P130974	80726	IQCN	0.712077868224872	8.52528140350965	2.69785240361314	0.0171980509508648	0.0770909879804733	0.0333657298889277	-3.28799385038811
PPP1R12A	A_23_P204564	4659	PPP1R12A	-0.795781085123656	7.57061006595177	-2.69748173019389	0.0172563640172901	0.0771853025199251	0.0334065501395223	-3.29008451877538
CXCL8	A_32_P87013	3576	CXCL8	3.06386138300654	5.98262708370032	2.73619795689401	0.0182622601232477	0.0798234402822662	0.0345483618388399	-3.29129201929918
OGA	A_23_P202170	10724	OGA	-0.672139512221033	11.478028163717	-2.68751333563015	0.0175718726796705	0.0781884469702889	0.0338407208207814	-3.30737667858303
UPF3A	A_32_P226567	65110	UPF3A	-0.715777739718842	7.99444122743795	-2.68579887418731	0.0176102223829222	0.0781940081148072	0.033843127738253	-3.30985286410966
DOCK10	A_23_P16722	55619	DOCK10	-0.77349379958051	9.52117512857375	-2.68731349087636	0.0176549673159423	0.0781940081148072	0.033843127738253	-3.31003696128591
OFD1	A_24_P134653	8481	OFD1	-0.777161846016106	9.31175768654085	-2.6871055593519	0.0176621598266978	0.0781940081148072	0.033843127738253	-3.31041298478931
SPSB1	A_24_P96961	80176	SPSB1	0.616950035722199	6.03353060377566	2.67770481386525	0.0176621443535357	0.0781940081148072	0.033843127738253	-3.31765639804811
ZNF254	A_32_P144908	9534	ZNF254	-0.9042549825477	10.5860179623146	-2.69111715284989	0.0181836004051503	0.0796694557628519	0.0344817158401772	-3.32278107714419
HLA-DOB	A_23_P30736	3112	HLA-DOB	-0.697324680889095	6.89928382780491	-2.67249377830206	0.017962825361213	0.0790659544661506	0.0342205146053655	-3.33062151861835
CAPRIN2	A_24_P56281	65981	CAPRIN2	-0.612039032082639	7.08991376338897	-2.66428804550494	0.0181364838893364	0.0795399279597039	0.0344256549463405	-3.34206440060515
TAF1A	A_23_P74663	9015	TAF1A	-0.751006309262653	5.89223634162249	-2.66385702866562	0.018235652463691	0.0797751616201285	0.0345274663639928	-3.34527128684511
DNAJC24	A_32_P198303	120526	DNAJC24	-0.607667998867629	5.85773598750009	-2.66243077688205	0.0182031094313199	0.0797141787564699	0.0345010723870833	-3.34544020142814
MICU2	A_23_P76598	221154	MICU2	-0.627185211052961	10.0617630690264	-2.66348073510507	0.0183112972440726	0.079942851442538	0.0346000441511792	-3.34774242461389
CYP4F30P	A_24_P28811	100132708	CYP4F30P	-1.29763872613898	8.53261595507836	-2.69187638799682	0.019173889135319	0.0820080137343626	0.0354938664903516	-3.35022876843189
DMXL1	A_23_P250571	1657	DMXL1	-0.82561889894361	5.97713172827125	-2.66260995068089	0.018430272149996	0.080339487449372	0.034771712075212	-3.35182489044915
SLC2A3	A_23_P139669	6515	SLC2A3	0.807242808862578	6.70947405867292	2.66208302931567	0.0184967033600908	0.080506220312838	0.034843875681254	-3.35412496276296
SMCHD1	A_23_P38723	23347	SMCHD1	-0.692637557834914	7.57931002289908	-2.65726457284079	0.0185364407828675	0.0806045500684978	0.0348864337565017	-3.35899899010394
RAB27A	A_24_P373174	5873	RAB27A	-0.759653956549372	7.63915920397677	-2.65763607861229	0.0186321331303649	0.0808902638942388	0.0350100934810031	-3.3614107711545
ZMYM1	A_23_P161091	79830	ZMYM1	-0.611215357061696	5.80301790424862	-2.64884506499793	0.0186977148387247	0.080969891949404	0.0350445572782617	-3.37011152327102
COPB2	A_23_P91891	9276	COPB2	-0.732862899373329	9.22980480093036	-2.65194548894184	0.0188675466751669	0.0813496442486286	0.0352089177693198	-3.37241878752362
SLTM	A_23_P26094	79811	SLTM	-0.851704273121541	9.76785021006274	-2.65482123609641	0.0191387115974355	0.0820080137343626	0.0354938664903516	-3.37764055473284
CXCR6	A_23_P109913	10663	CXCR6	-1.01828860877439	7.57055005614483	-2.66098565618646	0.0193356942025054	0.0822286527177072	0.0355893611897205	-3.37822059913104
TRIP11	A_23_P106241	9321	TRIP11	-1.05369862032709	7.74758759068362	-2.66151780589501	0.019420460747069	0.0824470712345977	0.0356838948495972	-3.38009607461236
HNRNPH2	A_23_P11286	3188	HNRNPH2	-0.591064827483631	8.89994534930795	-2.64354244489107	0.0189144145725093	0.0814964971776798	0.0352724771462649	-3.38028636177082
CLEC10A	A_23_P141505	10462	CLEC10A	1.65546339573429	6.73462802062181	2.68147897315644	0.0201967983424112	0.0840798650542954	0.0363905839059905	-3.38535332941559
PLAUR	A_23_P16469	5329	PLAUR	2.84377693973058	7.00579170134971	2.68052295419717	0.0202323311830974	0.084107715348757	0.0364026377844875	-3.38699335842132
FTSJ3	A_23_P55091	117246	FTSJ3	-0.590141258677233	9.01678089333742	-2.63978937434608	0.0190549879434529	0.0818152985260912	0.0354104574726036	-3.38709245582785
TUBB6	A_23_P254271	84617	TUBB6	1.92492976062432	6.08285612956492	2.67962004643981	0.0202659464734482	0.084107715348757	0.0364026377844875	-3.38854216608858
CILK1	A_23_P344988	22858	CILK1	-0.622710231402364	7.75342501970885	-2.63889131431616	0.0190926444239349	0.081934883682084	0.0354622150919844	-3.38882614472652
POLI	A_23_P306890	11201	POLI	-0.828611053501353	6.67558066539229	-2.64191725530929	0.0192864957280856	0.0821497357801656	0.0355552051710904	-3.39171116250278
TRIB2	A_24_P396753	28951	TRIB2	-0.621377400299728	6.91789463062235	-2.63619909282491	0.0191873545881594	0.0820080137343626	0.0354938664903516	-3.39351771248119
PTPRK	A_32_P99100	5796	PTPRK	-0.8521127123584	6.96259525930165	-2.63905674392351	0.0194625894119243	0.0824928152918213	0.0357036933227694	-3.39867701260117
PDLIM1	A_23_P149992	9124	PDLIM1	0.679385030268667	5.63878413378162	2.63261823953928	0.0193055005262005	0.0821898358219266	0.0355725608594397	-3.39952690009622
NUP133	A_23_P12503	55746	NUP133	-0.620808985038982	7.30150270101139	-2.63250652439285	0.0193274078962024	0.0822286527177072	0.0355893611897205	-3.40020370165127
ZNF714	A_24_P19268	148206	ZNF714	-0.958137522918621	9.85211234140548	-2.64927259959818	0.0198516132515504	0.0832330359910896	0.0360240680456388	-3.40100037473281
TMEM177	A_23_P5339	80775	TMEM177	-0.608162542311272	7.24658080834722	-2.63162271558715	0.019343403019708	0.0822286527177072	0.0355893611897205	-3.40132967390156
HAUS6	A_24_P941148	54801	HAUS6	-0.729858837724296	7.62521498112441	-2.63383078783376	0.0194995364171149	0.0825239639973703	0.035717174785687	-3.4037623784332
SESN1	A_23_P93562	27244	SESN1	-0.841791577969806	7.95122679211128	-2.6341281707923	0.0197185828914405	0.0829186729046345	0.0358880086422703	-3.40931994583478
CKS2	A_23_P71727	1164	CKS2	0.609896372274052	7.35987989343247	2.6250195729559	0.0196036910650044	0.0827604100626049	0.0358195109439408	-3.4134680432032
MARCHF2	A_23_P33683	51257	MARCHF2	0.616263363626043	6.73060371476435	2.62332042901617	0.0196763076540698	0.0828325900958466	0.0358507511648227	-3.41672356291394
GBP1	A_23_P62890	2633	GBP1	-0.855359892315638	7.52500215544329	-2.62787120724946	0.0199522409812597	0.0836140367772107	0.0361889688939767	-3.42032955789187
MARVELD1	A_23_P138725	83742	MARVELD1	1.4272503077267	7.79756736998936	2.655831257499	0.0208221214815286	0.0853806608118184	0.0369535809698907	-3.42070187016252
TRIB1	A_24_P252497	10221	TRIB1	2.19797762293227	8.05033384319389	2.65981084939373	0.0210174178521673	0.0860168438362338	0.0372289271745332	-3.4224946052385
RNF6	A_23_P162734	6049	RNF6	-0.826491710755166	7.54819012499342	-2.62472786057485	0.0199946010657911	0.0836927000791055	0.0362230151366304	-3.4238997300123
HKDC1	A_23_P202427	80201	HKDC1	-0.708063482921672	6.33804785269892	-2.61804634127366	0.0200198407423765	0.0836927000791055	0.0362230151366304	-3.42982907919878
PLP2	A_24_P74932	5355	PLP2	0.621844447321111	9.37373907522587	2.61359403741922	0.0201618855817302	0.0840798650542954	0.0363905839059905	-3.43699734892105
CRIP2	A_23_P112798	1397	CRIP2	0.797056689582163	5.64816448762038	2.61306047297628	0.0201829976860097	0.0840798650542954	0.0363905839059905	-3.43795886376086
EVI2B	A_23_P66694	2124	EVI2B	-0.628249473894639	7.69327358283935	-2.61110178297787	0.0201875913536274	0.0840798650542954	0.0363905839059905	-3.4396317947121
SRI	A_23_P59718	6717	SRI	-0.715704389246079	6.13847518269768	-2.61112844880732	0.0202596226574217	0.084107715348757	0.0364026377844875	-3.44143995583867
ARL4A	A_23_P145761	10124	ARL4A	0.773256189290998	6.37930849525022	2.61198835437985	0.0203720469537471	0.0842114675545876	0.0364475427489433	-3.44359832538605
MTFP1	A_23_P29204	51537	MTFP1	0.831343786859186	9.56153839873617	2.61283336835386	0.0207246824910749	0.0852577583635453	0.0369003875941253	-3.45172982861338
SERINC1	A_24_P129232	57515	SERINC1	-0.767988005834175	8.90787050192332	-2.6064028909946	0.0206790413535731	0.0851197811720083	0.0368406697227599	-3.45569768362145
CREBRF	A_23_P404606	153222	CREBRF	-0.762616207693677	8.28126476199477	-2.60423594258835	0.0207450920447479	0.0852577583635453	0.0369003875941253	-3.45905135653094
IRF5	A_23_P500271	3663	IRF5	2.18587500311876	7.52398375467491	2.63803150858492	0.0218752370811069	0.0878083287049584	0.038004299261412	-3.45976156209303
TRMT10C	A_23_P166716	54931	TRMT10C	-0.606550551801625	9.08760037580592	-2.60009014777528	0.0206581219805241	0.0850745340572279	0.0368210863311136	-3.46020863081755
LINC01089	A_23_P116743	338799	LINC01089	-0.913491799346156	10.7476315940232	-2.61408127418734	0.021231668457839	0.0865629870046053	0.0374653032531636	-3.46311220573024
LYN	A_23_P147431	4067	LYN	1.34642810888839	8.14234317232641	2.62874914181862	0.0218305622187851	0.0878083287049584	0.038004299261412	-3.46587964578413
CALML4	A_23_P129188	91860	CALML4	0.740015332480486	6.28989069965423	2.59814843804816	0.020908726560906	0.0856947807876442	0.0370895351526128	-3.46791279277399
SLC35A1	A_23_P58912	10559	SLC35A1	-0.659947998378772	6.88953515231834	-2.59255081926491	0.0209785544802581	0.0859398718431223	0.0371956129467817	-3.47408653025496
TMEM176B	A_23_P157007	28959	TMEM176B	1.54271983960329	6.12067883740256	2.62348692112169	0.0221076108938369	0.088492398580188	0.0383003713611475	-3.47639673008944
USF3	A_32_P138617	205717	USF3	-0.594614508545024	7.18404591785101	-2.58361775044383	0.0212587168002412	0.0865937106015757	0.037478600724951	-3.48799595584893
ARFIP1	A_23_P95050	27236	ARFIP1	-0.659396872016612	6.17840600417627	-2.58159186637535	0.0213691091920046	0.0868753632711003	0.0376005027415166	-3.49225045631832
LYG1	A_23_P165707	129530	LYG1	-0.612240126260353	5.96157240883449	-2.57851166355069	0.0214728682684585	0.0871731317198906	0.0377293798241958	-3.49718299466546
HOMER3	A_23_P39364	9454	HOMER3	1.89204792328488	7.60057031452039	2.61300148956539	0.0229035581656002	0.090301038309042	0.0390831682384506	-3.50250652761594
ZBTB33	A_24_P314351	10009	ZBTB33	-0.727352314920042	7.43477023552546	-2.5750901215931	0.0218710768086151	0.0878083287049584	0.038004299261412	-3.50921709534191
ZNF429	A_23_P95736	353088	ZNF429	-0.662930475580772	9.04812976578785	-2.57354029058721	0.0219372677224315	0.0880160975567593	0.0380942236425897	-3.51198895151055
MIX23	A_32_P215113	131076	MIX23	-0.7181622178778	6.69515384667712	-2.57057367723843	0.0220645055172869	0.0884024367850159	0.0382614350206404	-3.51729315972558
USP16	A_23_P257911	10600	USP16	-0.828443064307574	9.29991118465971	-2.57410950615786	0.0223349717517757	0.0889041838888608	0.0384785960504573	-3.52056968374447
CCDC82	A_23_P312246	79780	CCDC82	-0.952558393136244	6.83682915319348	-2.57262226374969	0.0226065379669243	0.0896520270136704	0.0388022698332866	-3.52783227702438
PLCG2	A_23_P106675	5336	PLCG2	0.744860815465907	7.55767743242892	2.56114858011179	0.0224969485904295	0.0894243271892304	0.0387037191331718	-3.53465368321439
DDX1	A_23_P108554	1653	DDX1	-0.599211548006693	10.5536599944505	-2.55769944979167	0.0225347706306267	0.0894502011600145	0.0387149176395465	-3.53829247344171
UHRF2	A_24_P303815	115426	UHRF2	-0.774064831715257	6.71877384785398	-2.55890138335258	0.0226241835754329	0.0896805056620997	0.0388145956694964	-3.53929572110878
TUBB2A	A_23_P19291	7280	TUBB2A	1.24354080174419	10.0485497830287	2.58362090998042	0.023739093856474	0.0921762622243484	0.0398947833996835	-3.54355389350333
RAMP1	A_23_P50946	10267	RAMP1	0.630627925315847	5.98310068702259	2.54863805425558	0.0227679450676439	0.0900421270095562	0.0389711089081691	-3.55080753414057
ZMYM6	A_24_P25326	9204	ZMYM6	-0.715225828427267	6.58099367001321	-2.55133230152375	0.022907171211652	0.090301038309042	0.0390831682384506	-3.55164621714333
BATF3	A_23_P160720	55509	BATF3	1.03800278018705	6.47220094985148	2.5631098287236	0.0233968799621368	0.0914741155453979	0.0395908874833644	-3.55265213957786
CST5	A_23_P170453	1473	CST5	1.89754927976666	5.75878573392706	2.58183022661326	0.0242505511678846	0.0934427234715372	0.0404429201533491	-3.55560651911136
SYAP1	A_23_P83939	94056	SYAP1	0.741217939624189	8.74662775653725	2.54993408662377	0.0230573447479118	0.0907260993983491	0.039267138814826	-3.55603558938069
IL13RA1	A_24_P280113	3597	IL13RA1	2.43719787353884	6.26933998158725	2.58016710501569	0.024324556174001	0.0934427234715372	0.0404429201533491	-3.55843534160068
CFD	A_23_P119562	1675	CFD	2.20792015147572	8.62011524625173	2.57818999437816	0.0244128201596849	0.0935431198728548	0.0404863726929512	-3.5617976535216
GOLGA4	A_23_P256391	2803	GOLGA4	-0.927410320021374	6.72523978897517	-2.5512061711914	0.0234842160113014	0.0916483293337217	0.0396662889064933	-3.5641147407287
PYGL	A_23_P48676	5836	PYGL	1.83979705632856	5.69969722348347	2.5751129464909	0.0245508114978433	0.0938036099496173	0.0405991153334036	-3.56702928519408
SPON1	A_32_P133072	10418	SPON1	-0.964446738150854	6.05240331728828	-2.54781221611722	0.0234966750660076	0.0916552140717729	0.0396692686881278	-3.56713262693148
PHACTR1	A_24_P943566	221692	PHACTR1	1.99118429387895	5.21023841930809	2.57388269861397	0.0245229957163774	0.0938036099496173	0.0405991153334036	-3.56743912894447
LINC01405	A_32_P211248	100131138	LINC01405	-1.54258930776593	7.17257800117952	-2.57478452659534	0.0245655845429833	0.0938036099496173	0.0405991153334036	-3.56758757790472
TGFBI	A_23_P156327	7045	TGFBI	2.20776600426572	9.07566424507982	2.5733268552538	0.0246312586749487	0.0938594427942686	0.040623280331964	-3.57006531413701
CEP170B	A_23_P48550	283638	CEP170B	0.600570554934296	7.04786395042699	2.53778660675473	0.0232759506341844	0.0912510964935774	0.039494362667195	-3.57064229141311
CTDSPL2	A_32_P76060	51496	CTDSPL2	-0.606149559524249	6.77520714130942	-2.53669802423733	0.0233258809091287	0.0913452142080909	0.0395350977300407	-3.57259562640248
PELO	A_23_P58763	53918	PELO	0.624896127982069	8.3418719423831	2.53777212624143	0.0233854241162019	0.0914710564472162	0.0395895634758985	-3.57297596954318
EIF1AY	A_23_P148629	9086	EIF1AY	-1.26527445609029	6.85839802621395	-2.55641030585028	0.0245136955155241	0.0938036099496173	0.0405991153334036	-3.5811660496174
PAPOLG	A_23_P209694	64895	PAPOLG	-0.655057612579147	7.19878246498982	-2.53192747908902	0.0236534878743737	0.0918904764657221	0.0397710925419292	-3.58340079247277
STXBP3	A_23_P51996	6814	STXBP3	-0.708455795310902	8.43218612362966	-2.53330245616645	0.023748563242866	0.0921762622243484	0.0398947833996835	-3.58425013946728
LY96	A_23_P94230	23643	LY96	0.961090000223205	7.06440264515698	2.54049967948557	0.0241483197019378	0.0932212161466699	0.0403470496273181	-3.58660152165854
OSCAR	A_23_P50368	126014	OSCAR	1.31871786408306	7.40925680552776	2.5551236353717	0.0248603915018388	0.0945159546136024	0.040907425036898	-3.58912932665608
TSPAN4	A_23_P316741	7106	TSPAN4	0.835792583476124	7.78702337350084	2.52635149702577	0.0243830125583539	0.0935431198728548	0.0404863726929512	-3.60291644182256
FUCA2	A_23_P145408	2519	FUCA2	0.602371321433817	6.72398050253756	2.51964039023505	0.0241193108625864	0.0931511915693401	0.0403167423087329	-3.60311278351781
LILRA4	A_23_P90497	23547	LILRA4	1.40988609782664	6.05520747987306	2.54122840422151	0.0254791735060498	0.0956712546677471	0.0414074501443336	-3.61236607485707
NR1D2	A_24_P943472	9975	NR1D2	-0.742860047777363	6.88740783057072	-2.515386441414	0.024589108591371	0.0938036099496173	0.0405991153334036	-3.61606505552042
ZNF727	A_32_P46191	442319	ZNF727	-0.996880878595386	10.2064198113248	-2.52941582802432	0.0252991555519434	0.0955110340551604	0.0413381051038528	-3.61846200105566
TDP2	A_23_P8311	51567	TDP2	-0.58539747492336	10.4671365857785	-2.51161383693483	0.0246449256827613	0.0938697836005618	0.04062775593357	-3.62029273785339
FAM74A1	A_32_P57160	401507	FAM74A1	-0.635351492123552	5.6647714775176	-2.50669229018704	0.0247134819330722	0.0940473091325172	0.0407045907115743	-3.62572957500753
MCEMP1	A_23_P330561	199675	MCEMP1	1.21468803632846	5.57299012673283	2.52081269274067	0.0253544460298121	0.0955110340551604	0.0413381051038528	-3.62654801422195
LAX1	A_23_P438	54900	LAX1	-0.688567594081404	6.95496461460893	-2.50791367833578	0.0248917747447959	0.0945159546136024	0.040907425036898	-3.62821300669775
BCL3	A_23_P4662	602	BCL3	1.29393202601197	11.4425921658352	2.53900591674059	0.0262280423540328	0.0971786956221622	0.042059885260631	-3.6283018039942
LGALS2	A_23_P120902	3957	LGALS2	3.42534887128367	8.64929043439122	2.53788396887026	0.0262819098390036	0.0973362002248319	0.042128054785586	-3.63020217347595
EDRF1	A_23_P435697	26098	EDRF1	-0.646203137834928	6.39909141726513	-2.5050202242088	0.0248911008691528	0.0945159546136024	0.040907425036898	-3.63060203385985
MOB1B	A_23_P347059	92597	MOB1B	-0.824725785207286	6.21246103122663	-2.503664690534	0.0252448493537385	0.0954337710461133	0.0413046649215721	-3.63857780259055
TPR	A_24_P179611	7175	TPR	-0.93508285367535	9.17041261839192	-2.51012134173718	0.0258737485778773	0.0965645326286222	0.0417940695396621	-3.64516511861638
MARCO	A_23_P101992	8685	MARCO	1.81623087287604	6.16615961422128	2.52868877098013	0.0267274749715551	0.0983191440785497	0.0425534824520136	-3.64576884649475
MTR	A_24_P67806	4548	MTR	-0.59167463101082	6.20632430053103	-2.49225712796898	0.0254190958766554	0.0956704662551325	0.0414071089116807	-3.65140878090691
FPR1	A_23_P38795	2357	FPR1	2.61612338653942	7.29754120353254	2.5243276670555	0.0269413618812999	0.098712044173895	0.0427235334371942	-3.65314661927805
DDX46	A_32_P105195	9879	DDX46	-0.656273217209743	6.52508794546511	-2.49135545901634	0.0256344632628862	0.0960661515091622	0.0415783653406466	-3.6562323414983
GOLPH3L	A_24_P345377	55204	GOLPH3L	-0.816869895960425	8.00136598407039	-2.49533330970855	0.0258838254000844	0.0965645326286222	0.0417940695396621	-3.65758266429927
NSRP1	A_23_P27180	84081	NSRP1	-0.669882044780763	7.40025823792141	-2.49051687343896	0.0257296541924331	0.0962475497290056	0.0416568762556599	-3.65871901018464
PTBP2	A_23_P46396	58155	PTBP2	-0.870872393564557	7.36211880948965	-2.49502278891165	0.0260067601141892	0.0967128808986721	0.0418582761147449	-3.66012364979616
ORMDL1	A_23_P120194	94101	ORMDL1	-0.595254441748059	9.12415380588101	-2.48768385356354	0.0257804180972228	0.09639536784171	0.0417208533734838	-3.66203705428796
GPR65	A_23_P14564	8477	GPR65	-0.672102004114077	8.52500421586038	-2.48637540068627	0.0259862324264616	0.0967008301757603	0.0418530604445846	-3.66695494322777
PNPLA8	A_23_P312718	50640	PNPLA8	-0.73257353709921	7.53032678833066	-2.48573379868277	0.0260740900601413	0.0968187110494165	0.0419040804339831	-3.66911267767807
PPIP5K2	A_23_P213661	23262	PPIP5K2	-0.694033287074476	7.22180859015498	-2.48462619088229	0.0260743973281276	0.0968187110494165	0.0419040804339831	-3.67004537544586
PHF23	A_23_P38482	79142	PHF23	-0.72030521627614	6.91800005901314	-2.48206964714664	0.0262231594680426	0.0971786956221622	0.042059885260631	-3.67491520739537
FCGRT	A_23_P55936	2217	FCGRT	0.855985776557153	10.548425990149	2.49146823743908	0.0267347839982603	0.0983191440785497	0.0425534824520136	-3.67633864862043
CEBPA	A_24_P224727	1050	CEBPA	1.01879846151479	7.60007928343965	2.48898988745665	0.0270186494942967	0.0988262168869495	0.0427729484985945	-3.6834499292206
ANAPC4	A_23_P317800	29945	ANAPC4	-0.813710636588485	10.1280404939733	-2.48262369023524	0.0268402998340449	0.0984481303560421	0.0426093089682762	-3.68558057448912
PTGER4	A_23_P148047	5734	PTGER4	1.18574241730141	10.7512922131273	2.4988741630854	0.027768493958875	0.100200418201078	0.0433677162018157	-3.68838602532911
HSPB9	A_23_P416212	94086	HSPB9	0.628062088160836	7.11679708860475	2.47144366467773	0.0265701454591107	0.0980985284555434	0.0424579978632265	-3.69012957289629
ZNF675	A_23_P339687	171392	ZNF675	-0.689850877782003	8.27991020079173	-2.46838106396043	0.0269321052225372	0.098712044173895	0.0427235334371942	-3.69915224833197
TBC1D31	A_23_P334218	93594	TBC1D31	-0.861118192440719	7.95992356328858	-2.47158337056612	0.0273423596220515	0.099388004435746	0.0430160956173323	-3.70364161056739
ZNF266	A_24_P335901	10781	ZNF266	-0.595275452862291	8.91891225690798	-2.46377673888206	0.0270046378246924	0.0988208616120875	0.0427706306835137	-3.70431669713135
PIBF1	A_23_P411881	10464	PIBF1	-0.630718390619434	6.29291671036665	-2.46148296034778	0.0270450579722832	0.0988806087126566	0.042796489810131	-3.70696691428878
GADD45A	A_23_P23221	1647	GADD45A	1.07479346760014	9.36485517721505	2.47892335650747	0.0280554422841304	0.10058335943533	0.0435334568949903	-3.70973154462022
GCNA	A_23_P171237	93953	GCNA	-0.585288058410137	7.95188703687204	-2.45527423892067	0.0273693921199954	0.099388004435746	0.0430160956173323	-3.71787176624494
GPR171	A_23_P253317	29909	GPR171	-0.596696395653051	10.0799132670112	-2.45546409099797	0.0275497313995324	0.0998173424119284	0.0432019172719723	-3.72081092813472
ADGRE2	A_23_P502336	30817	ADGRE2	1.83825083214369	4.93188580508201	2.47676853303383	0.0286166909604473	0.101719220875584	0.0440250687811471	-3.72089261181043
SH2D1A	A_24_P203103	4068	SH2D1A	-0.700577543514379	9.15761211876997	-2.45615226537753	0.0276455005987973	0.10000377781022	0.0432826083268424	-3.72186491935842
MTHFD2	A_23_P120316	10797	MTHFD2	0.59345924783917	8.33917233841707	2.45066085729392	0.0276673228924191	0.10000377781022	0.0432826083268424	-3.7268972227748
CKAP2	A_23_P151405	26586	CKAP2	-0.628489252716011	6.19455150035519	-2.44932022449125	0.0276622879586592	0.10000377781022	0.0432826083268424	-3.72795223631013
SYTL2	A_23_P53193	54843	SYTL2	-0.855975400396599	7.65358839616674	-2.45641848511922	0.0280683513505791	0.10058335943533	0.0435334568949903	-3.72879258299677
MARCKS	A_23_P214222	4082	MARCKS	3.01904285445065	7.79261400878473	2.47779945019992	0.0293294756076284	0.103056009002614	0.044603643692867	-3.73164379666222
AHR	A_23_P215566	196	AHR	0.71196596484763	6.86547669420793	2.44790881470663	0.0280128392091194	0.10058335943533	0.0435334568949903	-3.7350730178691
MFAP1	A_23_P14636	4236	MFAP1	-0.631179913292538	7.73715410204067	-2.44341466661646	0.0281297206176041	0.10065624454817	0.0435650022811846	-3.74085276502313
IMPA1	A_24_P183864	3612	IMPA1	-0.670673355059834	7.92013234101028	-2.44417346008474	0.0281949143672275	0.100847214014177	0.0436476557246903	-3.741290813612
SMARCA5	A_23_P256716	8467	SMARCA5	-0.720855980257061	5.71047644206305	-2.43905973343218	0.0282959390231287	0.101056623637193	0.0437382902476185	-3.74732772204421
LARP7	A_23_P84070	51574	LARP7	-0.669063392767431	8.48538992848979	-2.43966941767314	0.0284610334033771	0.101263469952708	0.0438278153461131	-3.74952599353909
JDP2	A_23_P117582	122953	JDP2	1.85415605508729	7.01137991959431	2.46710904545717	0.0299065474424274	0.104278002825852	0.045132534512666	-3.74962176320572
BCL2A1	A_23_P152002	597	BCL2A1	1.23217922936138	8.8630596525488	2.46040537191109	0.0297892182446314	0.10406679991164	0.0450411238358546	-3.7533518754287
DUSP4	A_23_P134935	1846	DUSP4	0.974857965998797	7.72189201733869	2.44805248361385	0.0291469495894713	0.102667224817825	0.0444353741138337	-3.75353241625545
CCL3L3	A_24_P228130	414062	CCL3L3	3.3287525803546	9.63588488431832	2.46315242327158	0.0301229066568729	0.104897728585697	0.0454007578530315	-3.75626992890259
CST7	A_23_P68601	8530	CST7	0.626576446684806	9.6047861176622	2.43508570079355	0.0286934367456986	0.10178094077427	0.0440517817539897	-3.75723565402543
PPP2R3A	A_24_P388433	5523	PPP2R3A	-0.691201085455711	5.55979010562975	-2.42870268297286	0.0287821449568647	0.101926852181955	0.0441149336313239	-3.76414179879026
RBP7	A_24_P165423	116362	RBP7	1.87096872076097	5.88482888529076	2.45714617552484	0.0304542474782942	0.105707938796671	0.0457514247177429	-3.76635610044302
H2BC11	A_24_P55148	8970	H2BC11	0.627665765457029	6.46077557330933	2.42648898176993	0.0290170410022339	0.102420115893387	0.0443284229663398	-3.76981681158198
SLC15A3	A_23_P75786	51296	SLC15A3	1.80760369272977	7.37512383905441	2.45442777166702	0.0306053693123744	0.106017791029527	0.0458855317797712	-3.77091870532368
SAMD3	A_23_P397937	154075	SAMD3	-0.739374624650091	9.37563145875624	-2.42807721060742	0.0293593957623645	0.103118861345682	0.0446308467986596	-3.77389172274025
INTS6L	A_23_P363647	203522	INTS6L	-0.67798940550215	7.52266741728195	-2.42200081073554	0.0294260044641897	0.103225893679126	0.0446771714342707	-3.78015360832972
ASGR2	A_23_P130113	433	ASGR2	1.53614081159579	6.92410659927273	2.44117789096267	0.0313524156116092	0.107821108263038	0.0466660250292888	-3.79313620811786
PTX3	A_23_P121064	5806	PTX3	1.69960701981812	5.97299866625298	2.43885967110534	0.0314849215730761	0.108146604361227	0.0468069029084882	-3.79701975285549
TIPARP	A_23_P143845	25976	TIPARP	0.658622896233915	10.7070976080279	2.41149578334344	0.0301509012647366	0.104952568577901	0.0454244931353897	-3.80040826311351
PTAFR	A_24_P102821	5724	PTAFR	1.33194761684437	5.98872532202646	2.42829119794415	0.0312244787715808	0.107506496047878	0.0465298578005922	-3.80210665356025
PRKY	A_23_P137248	5616	PRKY	-0.692605622818895	8.41789705192124	-2.40909656251892	0.0302250281245988	0.1050825521411	0.0454807512866122	-3.80360604069081
CENPF	A_23_P401	1063	CENPF	-0.694304391026695	6.22576373623648	-2.4060975289753	0.03034034415909	0.105388210590354	0.045613043238282	-3.80794337138237
WDFY4	A_32_P30905	57705	WDFY4	1.69446373891855	7.15541874843992	2.43232920345818	0.0318611125965309	0.108871505164382	0.0471206470312183	-3.8079538325135
TOX2	A_23_P154566	84969	TOX2	0.58832967223724	8.30312165564505	2.39454889615332	0.0308700586278947	0.106719000581306	0.04618902209833	-3.82586036414956
RAP1B	A_23_P2661	5908	RAP1B	-0.671586547539613	12.1974058921231	-2.3991714861625	0.0312358430757546	0.107506496047878	0.0465298578005922	-3.82719931893504
KPNA5	A_23_P156443	3841	KPNA5	-0.632253197248853	5.73961961156541	-2.3891975605032	0.0310447914202532	0.107020861814791	0.0463196705780582	-3.83308777427478
ANKIB1	A_23_P355623	54467	ANKIB1	-0.629435299256831	6.24357927924748	-2.38732478562836	0.0312639445345546	0.107560017928998	0.0465530225916444	-3.83790816964786
CCL5	A_23_P152838	6352	CCL5	0.756429069298047	13.4706914349399	2.4005561373217	0.0323894336013299	0.110106087252438	0.0476549861745463	-3.84243657426328
ATF3	A_24_P33895	467	ATF3	1.22193570081899	5.47047852952629	2.39651403835941	0.0321458327456698	0.10958225402959	0.0474282660574709	-3.84250541084484
LPAR6	A_23_P2705	10161	LPAR6	-0.640204435954849	6.68089671095762	-2.38395051205163	0.0315615255815468	0.108286812058559	0.0468675861644702	-3.84513599059794
FCGR2A	A_23_P85716	2212	FCGR2A	1.13178016437334	6.18264704606582	2.3922162376171	0.032719152752378	0.110918963246788	0.0480068068162473	-3.85418258441461
ZGRF1	A_23_P213166	55345	ZGRF1	-0.695672365242636	5.50641379249368	-2.3735929338538	0.0320191468260184	0.109267688236815	0.0472921189208341	-3.86068939586184
ANKRD12	A_24_P179183	23253	ANKRD12	-1.0608935890767	8.1421887984824	-2.38852578600764	0.0331196762750998	0.111712923311904	0.0483504404596763	-3.86283139812686
PRDM1	A_23_P350451	639	PRDM1	0.603490716096537	8.03316719581051	2.37156572036179	0.0323068086404424	0.109912405735844	0.0475711589291515	-3.86647692035294
ENPP4	A_23_P70318	22875	ENPP4	-0.73607534168899	7.82454014729026	-2.37259897326727	0.03253458581508	0.110424317004054	0.0477927191082285	-3.86871169454245
H2AC7	A_23_P428184	3013	H2AC7	0.587104500721502	9.63011544636608	2.36985119744018	0.0324904316641916	0.110361870535918	0.047765691669057	-3.87051762301176
PROK2	A_24_P97342	60675	PROK2	1.22788667605292	7.43784341818378	2.38929620095232	0.03376210524853	0.112759642236907	0.0488034705976492	-3.87076753762162
CHD1	A_23_P70201	1105	CHD1	-0.825188293386019	7.22042375673697	-2.37072008149379	0.0329718562753502	0.111507883463498	0.0482616972177278	-3.87631825254628
LAMP5	A_23_P40295	24141	LAMP5	1.26735355454136	4.67553536614104	2.36649573514999	0.0330725350956094	0.11163120353264	0.0483150713438698	-3.88138199991168
RNASE6	A_23_P3014	6039	RNASE6	1.00278888412504	6.43656873948206	2.37111791288696	0.0337251642733334	0.112680178488291	0.0487690779138645	-3.8860214721929
NAPSA	A_23_P90130	9476	NAPSA	0.799912970273711	6.27589435497455	2.36014269612902	0.0333786375622285	0.112051387745946	0.0484969311608477	-3.89106248683219
PTPN22	A_23_P201181	26191	PTPN22	-0.727950469255811	6.7018665320815	-2.35823721098873	0.0333604103638124	0.112051387745946	0.0484969311608477	-3.89250130670057
GOLGA8A	A_23_P37623	23015	GOLGA8A	-0.838633025399293	7.03522883817815	-2.36032459272368	0.0336711650391163	0.112666192538107	0.0487630246585058	-3.89476590175353
CCDC186	A_24_P942694	55088	CCDC186	-0.737114033351669	5.66651635692468	-2.35493829967875	0.0333540851963863	0.112051387745946	0.0484969311608477	-3.89533337754564
LILRA3	A_23_P79094	11026	LILRA3	1.55079753512314	6.15588408153997	2.37743409184803	0.035199721074985	0.115712163257622	0.0500813504309383	-3.89950743259789
PRF1	A_23_P1473	5551	PRF1	-0.927662161064029	10.8273062325435	-2.36297673939925	0.0345524849501153	0.11437419699594	0.0495022656110744	-3.90385363517856
SLAMF8	A_23_P200138	56833	SLAMF8	0.613429442147162	7.41574821242293	2.34984073493003	0.0336815385393966	0.112666192538107	0.0487630246585058	-3.90416324265646
SEC23IP	A_23_P202602	11196	SEC23IP	-0.589920183013648	8.35810660435575	-2.34937797144752	0.0337114152914301	0.112678170455365	0.0487682088176708	-3.90496443494654
KLF11	A_23_P44505	8462	KLF11	0.749224912752849	8.27362179032261	2.35017977823694	0.0341149652949399	0.113609296114539	0.0491712090651772	-3.90949219147754
PLXNB2	A_24_P70888	23654	PLXNB2	1.50925094290861	7.38554797128764	2.36908654319035	0.0357360638310526	0.116802601381523	0.0505533026636931	-3.91337125924053
RAD21	A_23_P20463	5885	RAD21	-0.5874982118884	11.047281870542	-2.34322640955286	0.0342538806017321	0.113879101224376	0.0492879833426033	-3.9174419267612
KLF4	A_23_P32233	9314	KLF4	1.21539722527652	5.93337997371496	2.35323576208858	0.0353746974458663	0.115975959109057	0.0501955238428422	-3.92270858472376
ITPRIP	A_23_P340333	85450	ITPRIP	0.660375479424113	9.64528370400166	2.33784826452708	0.034697017082972	0.114707950978926	0.0496467175831842	-3.92784838655528
AREG	A_23_P259071	374	AREG	1.88829795516777	8.06259433612419	2.35914605620884	0.0363850154624994	0.117859220229787	0.0510106175848048	-3.92985990779708
SUCO	A_23_P104054	51430	SUCO	-0.667536603062805	8.97071464971813	-2.33592096366501	0.0348115326521206	0.114965254269238	0.0497580809514455	-3.93100231798924
ZNF99	A_24_P358619	7652	ZNF99	-0.667096968982682	6.00061717250176	-2.33407812025839	0.034713427797686	0.114707950978926	0.0496467175831842	-3.931416156706
DLST	A_23_P205697	1743	DLST	0.744601352862009	9.01402718450773	2.33655567094358	0.0350586038539663	0.11538104263767	0.0499380382039787	-3.93351846333851
RSRC2	A_23_P53267	65117	RSRC2	-0.619818620858815	10.397243006035	-2.3282932483533	0.0352789392869741	0.115883675618769	0.0501555826500932	-3.94360965291826
AUTS2	A_23_P122906	26053	AUTS2	-0.707121878495169	9.62641964215701	-2.32484799034822	0.0357953464177792	0.116907819664774	0.0505988421607252	-3.95297871918607
H1-1	A_23_P70448	3024	H1-1	0.8086822425837	6.03805021023119	2.3212381300317	0.035907747204521	0.116962901384548	0.0506226820651281	-3.95756278861202
ANXA2P1	A_24_P204244	303	ANXA2P1	0.594498727085496	9.76454231377206	2.31327718702009	0.0362386463335323	0.117593789882004	0.0508957367469734	-3.96865743559736
TBK1	A_23_P44768	29110	TBK1	-0.591942369614402	7.45330859172399	-2.31040879010003	0.0362761511536842	0.117626415205098	0.0509098573043358	-3.97168564269557
ARHGEF40	A_23_P99661	55701	ARHGEF40	1.63826375152429	6.3082325316211	2.33190199737648	0.0382221817811516	0.121765928933162	0.052701479133817	-3.9749322350314
SMPD3	A_23_P163567	55512	SMPD3	0.713086884041526	7.46622159785036	2.30852657908703	0.0366879343110003	0.118423953689368	0.0512550397224016	-3.97821139257275
MAP4K5	A_23_P205646	11183	MAP4K5	-0.718366450223114	6.57529832849008	-2.3056856194907	0.0368864625993882	0.118751684626881	0.051396884861811	-3.98307674558436
DMTF1	A_23_P8664	9988	DMTF1	-0.715896160665816	8.15542712625517	-2.30641942304543	0.0369476509191128	0.118859372513813	0.0514434932273515	-3.9831212792137
PRKCA	A_24_P916496	5578	PRKCA	-0.593460535106939	9.97556491581122	-2.30228940776386	0.0370269227799501	0.11906969164134	0.0515345213926844	-3.98776327780127
IL3RA	A_32_P217750	3563	IL3RA	1.16014303122434	5.93178714117045	2.3128516848252	0.0379221669917794	0.121220802357161	0.0524655430462588	-3.98843571784644
RGS16	A_23_P217845	6004	RGS16	0.944503259465262	6.3373719348964	2.3086363958625	0.0377964857452032	0.121044799266215	0.0523893671955404	-3.99079471917834
SCML1	A_24_P108863	6322	SCML1	-0.706702202807612	5.68993538411105	-2.29918034786638	0.0371051729829233	0.119276568816074	0.051624059847349	-3.9914748716934
PLAG1	A_23_P411723	5324	PLAG1	-0.739624755054858	7.70174244477026	-2.2987042891495	0.0375382439210833	0.120487921499507	0.0521483450782752	-3.99682787662845
RB1CC1	A_23_P9056	9821	RB1CC1	-0.796102999378486	7.87555108691843	-2.29948207692152	0.0378158912790217	0.121061706485325	0.0523966848045215	-3.99924565773084
CEBPB	A_23_P411296	1051	CEBPB	0.778725271024895	12.1407906162447	2.30211403613196	0.0383603995015598	0.121984647023513	0.0527961424520032	-4.00292177919946
CCL4	A_23_P207564	6351	CCL4	1.63566046924355	12.2381097058561	2.3149055684633	0.0394130480692292	0.124367411571115	0.0538274261385523	-4.00296075588029
BST1	A_23_P7325	683	BST1	1.75245770362895	6.17111281592011	2.31488576369082	0.0394144562225379	0.124367411571115	0.0538274261385523	-4.00299337429211
PRPF38B	A_23_P201567	55119	PRPF38B	-0.633963751362796	6.28362741068917	-2.29175632868819	0.0376415256547429	0.120648020832996	0.0522176376279818	-4.00428958535847
CD300LF	A_23_P55020	146722	CD300LF	1.63595758318514	4.87502875624141	2.30404944603383	0.0389011038872638	0.123155692764629	0.0533029824460054	-4.00709641516368
RAB31	A_24_P236799	11031	RAB31	1.91713807111571	6.275291219428	2.31197824934517	0.0396217091019432	0.124791638002077	0.0540110354666725	-4.00778099033089
CD33	A_23_P331748	945	CD33	1.99021389918739	6.27901416464679	2.3101518137087	0.0397524339842141	0.125019581374207	0.0541096915765979	-4.01078739181092
SNN	A_24_P30923	8303	SNN	0.88438210684507	8.92640322685388	2.29602603794653	0.0387704075475898	0.122969057247537	0.0532222047777707	-4.01288009091837
IRF4	A_23_P214360	3662	IRF4	0.836713048173157	6.16933243892123	2.2869888343815	0.0386183741962099	0.122581499881453	0.053054466177813	-4.01940161634501
FAM241A	A_23_P58390	132720	FAM241A	-0.72468014895984	6.75771515645602	-2.28464112546861	0.0384245108267703	0.122097907966415	0.0528451628904075	-4.01942542572381
ITGAX	A_23_P312132	3687	ITGAX	1.23009521665229	7.63223539067856	2.2996180565774	0.0399887513677378	0.125544179062485	0.0543367425617515	-4.02264667991294
ACSL1	A_23_P110212	2180	ACSL1	1.20201689022817	7.78880965911172	2.29636733013352	0.0402161644613599	0.125923467093115	0.0545009021128431	-4.02792288355647
LAMTOR3	A_23_P110362	8649	LAMTOR3	-0.61712880612223	7.35914280201203	-2.27553610672285	0.0388955529693514	0.123155692764629	0.0533029824460054	-4.03282861987378
PDE4B	A_23_P74278	5142	PDE4B	0.694376978332182	10.0163263623063	2.27748087186002	0.0391981955788832	0.123867454318226	0.0536110397736487	-4.03428149169876
CCR2	A_23_P324885	729230	CCR2	-0.774268671164883	5.85741588232909	-2.26977876428824	0.0394498021570533	0.124387345285484	0.0538360536441368	-4.04398187403262
ALOX5	A_23_P104464	240	ALOX5	1.75208207379626	7.90945107537138	2.28543024297103	0.0415629537717969	0.127943431689763	0.0553751624496549	-4.0513977784099
CCR5	A_23_P412321	1234	CCR5	-0.876594135834164	10.1398270576918	-2.27408943656405	0.0406267781493278	0.12646984698138	0.0547373806461475	-4.05221497789866
CARD9	A_23_P500433	64170	CARD9	1.82920159811682	5.58814490338976	2.28423788709475	0.041652240862246	0.128047055177073	0.0554200117034823	-4.05335253865715
CD163	A_23_P33723	9332	CD163	2.1840841078985	6.76255909786354	2.28392230924507	0.0416759029004763	0.128047055177073	0.0554200117034823	-4.05386983881715
ST8SIA1	A_23_P354705	6489	ST8SIA1	0.643305441284218	6.31294513139956	2.25964406989665	0.0401243158000384	0.125747834710311	0.0544248867082168	-4.06029373808968
ITPRIPL2	A_24_P835500	162073	ITPRIPL2	0.718152580327922	6.13652324238812	2.25472261342225	0.0405660913105649	0.126454071662738	0.0547305529347053	-4.06932446677428
IRAG2	A_23_P98910	4033	IRAG2	-0.630678144794244	9.34164946378715	-2.25443090484423	0.0406116639709222	0.12646984698138	0.0547373806461475	-4.07005338032245
CHST15	A_23_P383986	51363	CHST15	1.7705310891021	5.48464527278899	2.27121932331015	0.0426391022261622	0.129580534070287	0.0560837162931073	-4.07467131254195
PBX2	A_23_P214658	5089	PBX2	0.632513516301531	6.81073466306726	2.24978813895485	0.0408796761624701	0.126980364158162	0.0549583374488866	-4.0770299001315
LMNA	A_23_P34835	4000	LMNA	0.817673747191442	8.21208977010866	2.25472842526184	0.0415019216266915	0.127802287879425	0.055314074034853	-4.07864045734461
FBP1	A_23_P257111	2203	FBP1	0.632688591220631	7.31909706998539	2.24319442194072	0.0413924464315444	0.127739742858601	0.0552870039411188	-4.08820817760668
ARMT1	A_23_P254472	79624	ARMT1	-0.58786058242779	7.29772012625015	-2.24099990907613	0.0414406548991023	0.12775050808824	0.0552916632372795	-4.09071656155623
DDX60	A_23_P41470	55601	DDX60	-0.650112385442831	7.40232679865096	-2.24083683239724	0.0416070579743152	0.128033208919168	0.0554140189083016	-4.09249168677812
GBP5	A_23_P74290	115362	GBP5	-1.00450743179835	12.0956853713035	-2.25279508342613	0.0435583619172596	0.130843028962816	0.0566301363698734	-4.1000246187114
F13A1	A_32_P140139	2162	F13A1	1.59198703735516	6.30734814893276	2.25395129664943	0.0439825489774196	0.131472076992147	0.0569023944792018	-4.10288006386081
SLC31A2	A_23_P217109	1318	SLC31A2	1.03957816153803	7.36643910641225	2.24354101124504	0.0432928836716963	0.130656803801777	0.056549536307732	-4.10602627775007
AQP9	A_23_P106362	366	AQP9	2.21690876598467	6.32234283732254	2.24884898441056	0.0443871652015536	0.132312349835587	0.0572660727438302	-4.11119985450254
MRE11	A_23_P150189	4361	MRE11	-0.659927047321285	6.43036222555224	-2.22662438287442	0.0427378667959228	0.129696713328987	0.0561339998069915	-4.11651527043023
NKG7	A_23_P119042	4818	NKG7	0.850728211384473	13.4417392432074	2.24188086192861	0.044549438939026	0.132611563635795	0.0573955753886697	-4.11901783638153
FCER1G	A_23_P160849	2207	FCER1G	0.827348223057172	8.69951027688406	2.23015885872986	0.0436496189787271	0.130868724054453	0.0566412574556122	-4.12166262805069
ARAP2	A_32_P83784	116984	ARAP2	-0.810425842846792	8.37822239676853	-2.22696005965527	0.043766961296671	0.131021156646646	0.0567072317650696	-4.12570090695066
TBXAS1	A_24_P274814	6916	TBXAS1	1.3873782371612	7.15726816106272	2.22613004934681	0.0462321846107959	0.135921036745976	0.0588279475603294	-4.14815895010599
CD68	A_23_P15394	968	CD68	1.79132904659392	6.29570404405768	2.21702375157433	0.0469919868335621	0.13772791329382	0.0596099813157311	-4.16293286170017
MYC	A_23_P215956	4609	MYC	-0.609179001684033	10.6116249614777	-2.19068775786662	0.0458782605561027	0.135328166516925	0.0585713475550638	-4.17822624529163
FES	A_23_P14769	2242	FES	1.29389071627289	6.09674842533891	2.19402725921412	0.0484684299078769	0.140187122615763	0.0606743510446163	-4.19624461697637
CAND2	A_23_P250102	23066	CAND2	-0.766780636320998	6.63336561414259	-2.18008878888592	0.0471832971353214	0.138054235728817	0.0597512168415432	-4.19907853206637
LRRC25	A_23_P165136	126364	LRRC25	1.66504684781398	6.09665004885423	2.19022715664504	0.0492971396028669	0.141453400323666	0.061222408360693	-4.20627035790586
IGLC1	A_24_P605563	3537	IGLC1	1.21182018865158	8.1516886385234	2.1846362710427	0.0496818665698706	0.141782749418512	0.0613649538543448	-4.21445114204276
PPP6R1	A_23_P119448	22870	PPP6R1	1.42064070127635	8.19152839121221	2.17921287288698	0.0502753571481229	0.143000269087094	0.0618919082164636	-4.22402303901447
FBLN2	A_23_P143981	2199	FBLN2	-0.80872363314093	6.38879925391512	-2.16610127569575	0.0486861677805746	0.140527588706678	0.0608217080823636	-4.22431098064131
CEBPZ	A_23_P119964	10153	CEBPZ	-0.640347444939916	8.45411229810606	-2.16242047988808	0.0483143275298704	0.139883036125334	0.0605427394520255	-4.22493894534503
PDCD1	A_23_P136405	5133	PDCD1	0.606155953559817	9.85479977422654	2.15988161447975	0.0485438957373637	0.140263380468377	0.0607073561854103	-4.22916006542207
PID1	A_23_P21485	55022	PID1	1.32349331993484	5.4597918635451	2.16963031562436	0.0499692883644799	0.142365957873535	0.0616173721497773	-4.23075186944177
SLC25A36	A_23_P408455	55186	SLC25A36	-0.65840854008382	7.33312442175962	-2.15645203156561	0.0488408065841877	0.140717449916694	0.0609038818618898	-4.23474460231356
SPG11	A_23_P65699	80208	SPG11	-0.699980026837242	8.83816777122261	-2.1582012424978	0.0491044468958175	0.141263883819119	0.0611403837730485	-4.23508452128122
FNDC3A	A_23_P25503	22862	FNDC3A	-0.620528469967985	8.23669895736989	-2.15071636011878	0.0493188751653576	0.141453400323666	0.061222408360693	-4.24390801992524
SERPINA1	A_23_P218111	5265	SERPINA1	2.30490762061076	7.04806641622626	2.16614838064051	0.0514594636082816	0.145211591413557	0.0628489900411359	-4.24503355341681
COL18A1	A_23_P211212	80781	COL18A1	-1.27293735159064	9.74824300919422	-2.16460977580502	0.0516006375846813	0.145418436073896	0.0629385144232541	-4.24750459177793
HLA-DQB2	A_23_P19510	3120	HLA-DQB2	1.10536163931172	8.12535550117876	2.15883439520735	0.0515441917558471	0.145402805578542	0.0629317493927403	-4.25256188553335
GSAP	A_23_P416894	54103	GSAP	-0.704066977120084	7.98407265170148	-2.14600860549175	0.0501261360295566	0.142670536623481	0.0617491967970781	-4.25448283588802
TLR2	A_23_P92499	7097	TLR2	1.87657517034669	6.16260137289636	2.15479563276593	0.0525097715009043	0.147350603065733	0.0637747751022102	-4.26324947507901
TNFAIP2	A_23_P421423	7127	TNFAIP2	2.53618236497369	8.71560864608485	2.1484083388685	0.0531095558404016	0.148401986811947	0.0642298242202038	-4.273480852236
HLA-DQA1	A_23_P30900	3117	HLA-DQA1	1.19419205182928	6.07518522394947	2.14325751055618	0.0527930066124601	0.147827899378664	0.0639813535917511	-4.27620276577756
PLK3	A_23_P51646	1263	PLK3	0.786128961414201	11.0613235971594	2.13263513901787	0.0526046827729872	0.147520330943881	0.0638482349797554	-4.28509773880808
VPS18	A_24_P18802	57617	VPS18	1.15462463242982	10.781263277223	2.14043763722117	0.0538670878627099	0.150029555730719	0.064934251888625	-4.28623094233816
CRYGS	A_23_P132738	1427	CRYGS	-0.603982760585517	6.04534142499468	-2.12306197386716	0.0517210809334249	0.145662064935738	0.0630439593657865	-4.28822914488191
BHLHE40	A_24_P268676	8553	BHLHE40	0.888064297350693	9.87781862211642	2.12915265013622	0.0533115957754525	0.148766989845262	0.0643878010854283	-4.29329731325282
STK32C	A_24_P64329	282974	STK32C	0.586102131288475	6.61427454009537	2.1131606402562	0.0528178562307432	0.147827899378664	0.0639813535917511	-4.30548490807106
HLA-DQA2	A_24_P852756	3118	HLA-DQA2	1.35672214531111	7.38328421759245	2.1283077415055	0.0550394649918454	0.15181468135826	0.065706871634028	-4.30559616402312
DZIP3	A_23_P144165	9666	DZIP3	-0.65454420170976	7.73044966883832	-2.11383899161555	0.0529419908726637	0.148030297480825	0.0640689534602135	-4.3056640909913
HMOX1	A_23_P120883	3162	HMOX1	1.67987529106361	7.98141741947557	2.12619024782382	0.0552465709760866	0.152187245550549	0.0658681210424455	-4.3089719709628
BASP1	A_23_P213385	10409	BASP1	1.24138509907625	7.08892719114754	2.12485933057746	0.0552655027630421	0.152187245550549	0.0658681210424455	-4.31037201858973
DOCK11	A_23_P148584	139818	DOCK11	-0.789595101208407	8.80047831763198	-2.1147726059467	0.0540159939539224	0.150297749410752	0.0650503287235481	-4.31194851139629
RASSF4	A_24_P295590	83937	RASSF4	1.07519150866032	6.40788695354435	2.11089885979944	0.0556975615063233	0.152793886718691	0.0661306812441758	-4.32661384893615
IFNG	A_23_P151294	3458	IFNG	0.959040420750067	6.81351371291277	2.10634370030185	0.0553717312673628	0.152277621213557	0.06590723650898	-4.32896756280672
POLK	A_23_P386450	51426	POLK	-0.73323486328854	6.26511973379224	-2.09966310737913	0.0546060892683832	0.151042490310872	0.0653726598333395	-4.33058670429505
SERPINB9	A_24_P295010	5272	SERPINB9	-0.640050515845662	10.2150707100294	-2.09834113846452	0.0548004244810624	0.151496657355711	0.065569227750544	-4.33314011035694
NCF2	A_23_P138194	4688	NCF2	1.99059427018469	8.47399787238747	2.11004467635431	0.0568499885716927	0.15464752278784	0.0669329529754872	-4.33466504565047
RIPK2	A_23_P252106	8767	RIPK2	0.92980003588416	9.60715315681524	2.10405676979829	0.0561497238559203	0.153640847204737	0.0664972539856118	-4.33611320777155
ACBD4	A_23_P107166	79777	ACBD4	-0.616939593670797	7.78095122028438	-2.09237943549562	0.0549803465809636	0.151700441145801	0.0656574273582284	-4.34016730610124
CD82	A_23_P1782	3732	CD82	0.608559416235535	8.61839315483747	2.09191775062378	0.0550636537708724	0.151832533081202	0.0657145980334597	-4.34115448493859
GBP3	A_23_P51487	2635	GBP3	-0.629140354457046	7.62216060626877	-2.09156787594961	0.0550993064972321	0.151881973844091	0.0657359964768222	-4.34172699520653
ZNF107	A_23_P45087	51427	ZNF107	-0.726097065901451	6.26007639132934	-2.0906743733999	0.0554706596602667	0.152415374571493	0.0659668575029845	-4.34496179586784
ANKRD37	A_24_P237586	353322	ANKRD37	0.586143514055577	7.92123205989644	2.08889799682424	0.0552810846439741	0.152187245550549	0.0658681210424455	-4.34551906594486
CLEC4A	A_23_P48029	50856	CLEC4A	1.70276782335326	6.40687800461517	2.09905935669163	0.0579658179750817	0.156166947515388	0.0675905747854292	-4.3520983970755
GPAT3	A_23_P69810	84803	GPAT3	0.730358039432003	6.10522805896217	2.08566462494	0.0558704016858362	0.153218989583237	0.0663146699012812	-4.35241759313803
C9orf72	A_23_P405873	203228	C9orf72	0.666127507485974	6.15478450994972	2.07978447341294	0.0562633133325049	0.153818906932562	0.0665743199687875	-4.36067725083062
DUSP6	A_23_P139704	1848	DUSP6	1.13235422744361	6.9874122411613	2.08490379340878	0.0588369953280383	0.15737610797793	0.0681139112018176	-4.37104606658215
SMCO4	A_23_P75430	56935	SMCO4	1.25824104089486	7.83354107117632	2.08561838645733	0.059359023005598	0.158327677297845	0.0685257596646612	-4.37337503311435
TLR4	A_32_P66881	7099	TLR4	0.820147976521365	6.06690749109337	2.07370237754783	0.0577062857293737	0.155810607656186	0.067436347426275	-4.37543183689759
THBD	A_23_P91390	7056	THBD	1.11339170863375	5.57021892797272	2.07690656579549	0.0583973210370711	0.156636665712592	0.0677938733927293	-4.37633573300735
NCF1	A_23_P42746	653361	NCF1	1.50564120318017	6.39261390026132	2.08332467975733	0.0595998853412191	0.158772464213319	0.0687182677705843	-4.37699992726401
FCER1A	A_23_P103765	2205	FCER1A	1.58489539669866	6.22746304577174	2.08256455794933	0.059679907494591	0.158837517772871	0.0687464235842946	-4.37820081068256
ZNF84	A_23_P105276	7637	ZNF84	-0.662073507051697	6.85138084086331	-2.06089634527347	0.0584034444467551	0.156636665712592	0.0677938733927293	-4.39227450923737
ZNF350	A_23_P78458	59348	ZNF350	-0.611943338441192	7.57130770667113	-2.0555635503951	0.0588343127956741	0.15737610797793	0.0681139112018176	-4.40009509226759
KDM5D	A_23_P137238	8284	KDM5D	-1.78674916778979	5.9340901918961	-2.06721517820576	0.0613174950039176	0.161838907355582	0.0700454542068303	-4.40240914838925
ALDH3B1	A_24_P218688	221	ALDH3B1	0.675252776801025	5.87615166098451	2.04548104915181	0.0598950063783651	0.159212222289885	0.0689085993460841	-4.41620510740763
SIRPA	A_23_P210708	140885	SIRPA	1.93770754452205	5.77405108170158	2.05777288928975	0.0623456396424074	0.163490134571205	0.0707601214163837	-4.41726143082554
JAZF1	A_32_P36694	221895	JAZF1	0.64576771977651	7.03642168858148	2.04521327411142	0.0600477958049079	0.159519407950422	0.0690415522896607	-4.41732175061623
STAT1	A_24_P274270	6772	STAT1	-0.948408779939305	9.15696395859605	-2.05267954437232	0.0617587949545519	0.162453306556326	0.070311372160576	-4.41917479334932
OLIG1	A_23_P154849	116448	OLIG1	1.48344549764893	5.56760515108141	2.05321053104705	0.0628481704487071	0.164159957557275	0.0710500273238328	-4.42442685922069
KLRF1	A_32_P158966	51348	KLRF1	-0.782950155830678	8.63941383387978	-2.0448014916158	0.0613829798085204	0.16191201506895	0.0700770959366998	-4.42501921308672
CDK5R2	A_24_P51683	8941	CDK5R2	-0.712018200551531	7.19226700887369	-2.04025263357546	0.0610542620373008	0.161392666767325	0.0698523169371792	-4.42781750921581
ENC1	A_24_P69095	8507	ENC1	0.989611410534844	7.86899811982998	2.04716523692214	0.0623818833194678	0.163490134571205	0.0707601214163837	-4.42797751922445
LY86	A_23_P70688	9450	LY86	0.867342485719329	8.63737730901698	2.04166943120491	0.0622234745001182	0.163324709484231	0.0706885238287354	-4.43263228331632
LILRB3	A_32_P70158	11025	LILRB3	1.68424948119953	7.72450501784299	2.04588208898853	0.0636632963448941	0.165733429427625	0.0717310412631952	-4.43592151432895
NEMF	A_23_P140328	9147	NEMF	-0.758727804533278	8.49357551556239	-2.0289284524943	0.0631012492275154	0.164670434189954	0.0712709665786892	-4.45000562895592
SGK1	A_23_P19673	6446	SGK1	1.63228571201342	9.1015791764198	2.03516403309906	0.0648732058321217	0.168371706232975	0.0728729131416801	-4.45269906546284
ADAP2	A_23_P49816	55803	ADAP2	1.44227957483915	5.51939892553228	2.02090467119767	0.0663988439081727	0.170920822920812	0.0739761956535512	-4.47439833692092
ETS2	A_24_P314179	2114	ETS2	0.787702968513758	6.90251554130144	2.00954494779188	0.0652969380097756	0.169090913586341	0.0731841930839299	-4.48058391318619
SECTM1	A_24_P48204	6398	SECTM1	2.14842294373369	7.20188244608662	2.01103691313899	0.0676755500222205	0.173179893607175	0.0749539434331009	-4.49031765968717
RAB18	A_24_P132787	22931	RAB18	-0.595738790666032	7.49022938018209	-1.99863174826987	0.0653081591564514	0.169090913586341	0.0731841930839299	-4.49179072156985
DNTTIP2	A_23_P97584	30836	DNTTIP2	-0.60349150619064	9.52433904272389	-1.99089085120683	0.0665254479710304	0.171105368881072	0.0740560689412522	-4.50549786205933
BTK	A_23_P137139	695	BTK	1.13136328245392	5.26803193646768	1.99327798243351	0.0677267754134985	0.173207539628076	0.0749659089000126	-4.50857923764363
FOS	A_23_P106194	2353	FOS	1.07315857529147	11.1910546316305	1.9860340589018	0.070697908682278	0.178200316884448	0.0771268314889653	-4.5290791993533
USP53	A_32_P128701	54532	USP53	-0.758473128901008	6.12224089241109	-1.97618779108459	0.0687622434201492	0.175228196880963	0.0758404690251859	-4.53078437210717
DMKN	A_23_P320261	93099	DMKN	0.698704992160042	6.43911274422191	1.97349599641235	0.0689242761650921	0.175328301197637	0.0758837951477115	-4.53428026825887
SMC6	A_23_P209962	79677	SMC6	-0.599814418136984	6.51478479843533	-1.969885361641	0.0688187206803534	0.175305846721906	0.0758740766320763	-4.53756277710872
PPIG	A_23_P154411	9360	PPIG	-0.838216220817198	8.61235236157207	-1.96738836085561	0.0710592608558313	0.178811540785774	0.0773913751422192	-4.54973319401693
DOK3	A_32_P121085	79930	DOK3	1.32639910124551	6.08348769889196	1.97230151541948	0.0724106283900862	0.181183720886457	0.0784180777771282	-4.55026994324496
ZNF567	A_23_P354894	163081	ZNF567	-0.619306740587682	6.86926721316424	-1.9587132511155	0.0703142687753632	0.1777037108242	0.0769118955528528	-4.55561353882887
EGR2	A_23_P46936	1959	EGR2	1.37706406453667	5.90848724562358	1.96775271590272	0.0729863590093987	0.182041064234734	0.0787891443223893	-4.55727355384632
SAMD9	A_24_P175187	54809	SAMD9	-0.621268589983541	5.51256784638373	-1.95630040531868	0.0702759880328479	0.1777037108242	0.0769118955528528	-4.55797251860411
CISH	A_23_P144096	1154	CISH	-0.991494711500891	9.25185169388658	-1.96403489010742	0.0728334213343534	0.181871334742252	0.0787156837461442	-4.56047910237731
IGSF21	A_32_P78101	84966	IGSF21	-0.587210025099509	5.89530698235664	-1.95093042898699	0.0710655901886051	0.178811540785774	0.0773913751422192	-4.56688114687735
CD86	A_24_P131589	942	CD86	1.77279366233375	9.42380337940991	1.96025204741995	0.0739449426018242	0.183598393615783	0.0794631716352747	-4.56880486303433
ITGB1	A_23_P104199	3688	ITGB1	-0.832979001409365	8.41810901657257	-1.94598560613145	0.0738110764069873	0.183404153322088	0.0793791025457125	-4.58305968127866
GLT1D1	A_32_P19294	144423	GLT1D1	1.43700023691282	5.85539133568638	1.94846295269376	0.0754750907573299	0.186350195272347	0.0806541781742502	-4.58688547409396
RBM38	A_23_P17430	55544	RBM38	0.687992695739243	10.2179792987968	1.93706455535628	0.0744727638260637	0.184620071156889	0.0799053636185812	-4.5949391411734
LILRB2	A_23_P208493	10288	LILRB2	2.16730232675933	7.0543534698069	1.94211498593109	0.0763110529056043	0.187657309440754	0.0812199099078753	-4.59659889939103
ZBTB16	A_23_P104804	7704	ZBTB16	-0.592663811581412	8.37143452340839	-1.93156609575234	0.0739535186419699	0.183598393615783	0.0794631716352747	-4.59873024973759
VSIG4	A_23_P217269	11326	VSIG4	1.04176300411654	5.94959774639426	1.93183168446485	0.0763392177083167	0.187669658475704	0.0812252546903892	-4.60741707940503
KRT72	A_32_P48825	140807	KRT72	-1.1479678652774	8.55656783148839	-1.93211095482675	0.0776457993960605	0.189148522121728	0.0818653212694849	-4.61187472965248
GALNT3	A_24_P114249	2591	GALNT3	-0.660122258908951	5.7035363139898	-1.92108966278379	0.0751294712545673	0.185710864912501	0.0803774697722018	-4.61425413905395
LMO2	A_23_P53126	4005	LMO2	1.69721599010312	5.94735095611555	1.92576303627778	0.0785038440638008	0.190372932548606	0.0823952580188588	-4.62154734538398
ADAM7	A_23_P94296	8756	ADAM7	-0.907432374304242	6.20907197576909	-1.91415484379008	0.07808634615602	0.189790126646935	0.0821430139524349	-4.63227447710481
CORO1C	A_24_P81947	23603	CORO1C	0.699539038261196	5.88201253458259	1.90992099537093	0.0769325622221366	0.188590405676119	0.0816237630399357	-4.63268378700813
RPS4Y1	A_23_P259314	6192	RPS4Y1	-4.91817483326225	7.15391690554154	-1.92228193365157	0.0809706599105451	0.193726915811921	0.0838468946179917	-4.6336534091936
SOCS3	A_23_P207058	9021	SOCS3	1.44627221060068	10.253840920888	1.91528369034137	0.0799394122970545	0.192384376126301	0.0832658303757365	-4.6374801383347
LST1	A_24_P103469	7940	LST1	1.24955268343806	8.76511775263345	1.91152675438945	0.0804599156820137	0.193148873219848	0.0835967121583209	-4.64318146872717
MIR22HG	A_24_P253723	84981	MIR22HG	-0.865484293638158	9.15698715502355	-1.90648299212578	0.0798080133526467	0.192338209907813	0.0832458491870604	-4.64630509164262
NPC2	A_23_P48717	10577	NPC2	0.692351960136822	10.928381530384	1.90022047960339	0.0796881952195789	0.19226571875895	0.0832144743123099	-4.65254256484222
RICTOR	A_32_P193322	253260	RICTOR	-0.696799798999127	8.25882964224247	-1.89920326124257	0.0794277567273865	0.191853403369138	0.083036020198724	-4.65274808067695
S100A12	A_23_P74001	6283	S100A12	2.00185139149831	7.41543873620043	1.89597917223981	0.0826471495429413	0.196255492264618	0.0849412871161856	-4.66671492510687
IL6	A_23_P71037	3569	IL6	1.78960545554913	6.59066094912892	1.89237152346176	0.0831623939498812	0.197096713537191	0.0853053758701732	-4.67216151270435
SYK	A_23_P9255	6850	SYK	1.16198348501381	6.42620837609872	1.89040414456612	0.0834446115850387	0.19754718854675	0.0855003458385755	-4.67512947645479
HCK	A_24_P365526	3055	HCK	1.58672298109417	6.19884627653891	1.88896295426311	0.0836519037432277	0.197873810400072	0.0856417109555531	-4.67730262670462
HERC2P2	A_23_P346048	400322	HERC2P2	-0.739886523714818	8.08758597945641	-1.8805987558263	0.0823977892267356	0.195717586938227	0.0847084764557396	-4.68230694086276
IRS2	A_24_P154037	8660	IRS2	1.11860689313343	8.34065285720239	1.87301911172491	0.0859767770327818	0.201241315537368	0.0870991999533469	-4.70128664806584
BMERB1	A_23_P326319	89927	BMERB1	0.690719662000687	6.56616939942085	1.86489332661114	0.0840491906797557	0.198484861980024	0.0859061800264389	-4.70429602021757
DUSP2	A_24_P37409	1844	DUSP2	0.653071244235687	11.5086995779567	1.8661381135617	0.084551113948992	0.1991816312336	0.0862077485407202	-4.70445435110049
PIF1	A_23_P416468	80119	PIF1	0.773995943059414	7.00083801413133	1.86569581003589	0.0846117445869605	0.199215086243481	0.0862222281945985	-4.70511222661963
TCF4	A_23_P27332	6925	TCF4	0.621506163013108	5.8267224521076	1.85934765506517	0.0839268534288901	0.198305247831703	0.0858284412749443	-4.70994165081507
NRGN	A_23_P116264	4900	NRGN	0.862453022541457	6.27437896121342	1.84991753250593	0.0873997190125344	0.203199936593248	0.0879469102086858	-4.73022079829162
SPSB4	A_23_P258381	92369	SPSB4	-0.599984281944147	10.7225197913016	-1.8461017446471	0.0869710232577735	0.202703744715561	0.0877321535348166	-4.73316985949778
TXLNGY	A_23_P364792	246126	TXLNGY	-2.02815304349567	4.73074434328922	-1.85116313819768	0.0892595333246392	0.206131554996539	0.0892157431857182	-4.7339905901318
CPVL	A_23_P134347	54504	CPVL	2.03593363826613	6.38276889385607	1.84238569163309	0.0906097002896315	0.207960667242138	0.0900074007675177	-4.7470672386695
IFI30	A_23_P153745	10437	IFI30	1.86383628555983	10.2318851406029	1.84121414357884	0.0907913074306638	0.20815449563424	0.0900912915820618	-4.74881009809754
EMILIN2	A_23_P27315	84034	EMILIN2	1.05906272165825	9.28219348392107	1.83764775263879	0.0913461869534098	0.209035199516882	0.0904724687939532	-4.75411199683639
LILRA2	A_23_P142205	11027	LILRA2	1.29280789550751	5.37879729132145	1.82639559857614	0.0926351369653364	0.210467424123259	0.0910923495427739	-4.76960788522949
CD36	A_23_P111583	948	CD36	1.49474084933053	5.81956188429539	1.80902825499025	0.0959115455024202	0.214779708637507	0.0929587482500141	-4.79645678631065
FOSL2	A_23_P348121	2355	FOSL2	0.745611266359306	6.71562064659248	1.80478744057875	0.0941080101630792	0.212520698496834	0.0919810266752283	-4.79690984388195
SLC7A7	A_23_P99642	9056	SLC7A7	2.04668136744644	6.51068343463961	1.8072693243774	0.0961987507455554	0.215029549788578	0.0930668819317861	-4.79904742713812
CFP	A_23_P22444	5199	CFP	1.47253010239809	9.68126947423133	1.80280924859512	0.0969304965638058	0.216234339555565	0.0935883266686003	-4.80561023633732
MS4A6A	A_23_P36120	64231	MS4A6A	1.45060478828065	5.94241679756304	1.80252808940385	0.0969767931823595	0.216261024609113	0.0935998762194891	-4.80602365073856
PHF3	A_23_P70371	23469	PHF3	-0.626247578870959	8.25908208653965	-1.78912086966389	0.0959849131476487	0.214801547701879	0.0929682004096234	-4.81863690319767
PLEKHG3	A_23_P76901	26030	PLEKHG3	-0.618867117144458	11.2577681748869	-1.78882250267981	0.0966422672334248	0.215852027675385	0.0934228583659932	-4.82043871535488
S100A8	A_23_P434809	6279	S100A8	2.15122835808566	10.933189305075	1.79209399819041	0.098709084535371	0.219154625509878	0.0948522548514213	-4.82134064235027
ZNF121	A_24_P935782	7675	ZNF121	0.587584785265308	5.61802359508468	1.77822368618001	0.0968481640039831	0.216142907685973	0.0935487540655765	-4.83274385663521
PGGHG	A_23_P98686	80162	PGGHG	-0.660663874998694	10.6017889218978	-1.77678243977724	0.0989494247362064	0.219460810038636	0.0949847744954202	-4.83886491509859
AHSA2P	A_23_P372467	130872	AHSA2P	-0.695324998067436	10.4084684069213	-1.77132374097674	0.100154239450813	0.220883099333745	0.095600355144828	-4.84747592649391
FCN1	A_23_P157879	2219	FCN1	2.17517600702444	9.49096287543194	1.77415977654447	0.101751835940405	0.223021287470401	0.0965257837803707	-4.847551826047
CTSL	A_23_P94533	1514	CTSL	0.680464275499695	5.77361310025633	1.765565679236	0.0995294098977299	0.220390738035086	0.0953872563828435	-4.85266242163693
ZNF205	A_24_P56689	7755	ZNF205	0.717231665387938	9.30550248550641	1.75584020380478	0.102854866811381	0.224200469918419	0.097036145420311	-4.8702237138831
GNAZ	A_23_P416581	2781	GNAZ	0.588427314791016	7.20561166085004	1.74648115015651	0.102891534211102	0.224200469918419	0.097036145420311	-4.880879790029
RIMBP3	A_23_P154962	85376	RIMBP3	-0.606281428745901	7.24932463115912	-1.73474567315116	0.105177046051418	0.227618001176932	0.0985152862102485	-4.89843816887934
