# Supplementary material for: Multi‐Omics Analysis in Autoimmunity: Identification of MicroRNA Regulatory Networks and Cell‐Type‐Specific Dysregulations in Multiple Sclerosis and Type 1 Diabetes
Source: MedComm (2020). 2026 Apr 2;7(4):e70647. doi: 10.1002/mco2.70647 (PMC13051886; doi:10.1002/mco2.70647)
Supplement: Supplementary file 9 — Supporting File 8: mco270647‐sup‐0009‐tableS9.csv [file MCO2-7-e70647-s002.csv]

	logFC	logCPM	F	PValue	FDR	Q.Value
CD69	-1.90947201734955	7.00994508724957	103.728190404138	4.58882584217563e-09	2.83359995754345e-05	1.92766181141112e-05
RP11-51J9.5	-2.11213955836539	5.51458751156578	78.3159740209776	4.15083677194414e-08	0.000128157085333775	8.71836261156096e-05
PCIF1	-1.67081340307013	5.25966980700351	48.0030148589682	1.44845579832741e-06	0.00293567874831984	0.00199710470726197
FADD	1.975861758228	3.65328510654616	43.763051926595	2.208100360393e-06	0.00293567874831984	0.00199710470726197
DNAJB1	-1.43154120992225	6.34195892519879	44.5354791784891	2.400855013644e-06	0.00293567874831984	0.00199710470726197
PET100	-1.36120937614676	6.79688217539017	43.400574575559	2.85248137488567e-06	0.00293567874831984	0.00199710470726197
NR4A2	-3.12140318289963	3.92575737412134	47.8080646279377	3.3556083525961e-06	0.00296012593961156	0.00201373581883574
RPS29	-1.2023749270134	12.7431970049754	37.6493305091717	7.21531632508285e-06	0.00452289278456716	0.00307686611679494
MPPE1	-1.16876411308629	5.20222509135868	37.6345455971411	7.2535701499144e-06	0.00452289278456716	0.00307686611679494
RPL36A	-1.30177314361411	10.4947282564356	37.5609324659814	7.32452272804399e-06	0.00452289278456716	0.00307686611679494
SNX20	1.96241916241424	4.11044905546868	35.7288905582152	9.52092292049516e-06	0.00530396418443487	0.00360821900078344
GIMAP7	1.21305859390954	8.58233476765578	35.5892904050685	1.03072988199544e-05	0.00530396418443487	0.00360821900078344
TRAT1	1.31878753706685	6.01425216207404	34.8220953469105	1.18493148643833e-05	0.00550147822696432	0.00374258527785367
TRA2B	-1.01497186530302	7.19736682658595	34.5201083584665	1.24729870732794e-05	0.00550147822696432	0.00374258527785367
SVIP	-0.879230965869828	6.69242028576701	32.016474452118	1.98070685018632e-05	0.00815390986660037	0.00554700059960488
PMAIP1	-1.76236780798992	4.02524404568798	30.8828703649836	2.49415830492347e-05	0.00962589220806403	0.00654837136090704
PLEKHF1	1.60733221582309	4.66109813786206	30.5238130703888	2.65725774593891e-05	0.00965209798892517	0.00656619881847378
FAM46C	-1.93704285217886	3.43935450350704	29.7541642720153	3.09530939129907e-05	0.0105976602052156	0.00720945270115542
CIRBP	-0.924114297918608	8.84869020636096	29.2115595342839	3.42186500516479e-05	0.0105976602052156	0.00720945270115542
HNRNPF	1.1731529156184	7.23736856170092	29.1979303245647	3.43244055229656e-05	0.0105976602052156	0.00720945270115542
ATF7IP2	-1.36023313334949	6.1337193950592	29.2146566525017	3.64653137559475e-05	0.0107225386877607	0.00729440593572489
RNMT	-1.24881570569336	6.39635130445439	28.3934717851856	4.04093856752576e-05	0.0109664383577677	0.00746032776192923
RGS2	-1.77367602950681	4.16378319282042	28.3946670215395	4.0846652992495e-05	0.0109664383577677	0.00746032776192923
ANKRD49	-1.0747416595832	5.70195928184695	27.1606123213415	5.2211806817185e-05	0.0132589248779298	0.00901987702234157
PRDX3	1.41073956200648	4.88879036163816	26.9795378675833	5.46721076808648e-05	0.0132589248779298	0.00901987702234157
LINC01481_ENSG00000257815	-1.16691246659127	4.55805635696213	26.8653790171514	5.58270521175993e-05	0.0132589248779298	0.00901987702234157
MGAT4A	-1.36234049114689	7.15047815854144	28.2014240720536	6.03546914508529e-05	0.0138033414707043	0.00939023666770934
TOMM5	-1.11118408052288	5.56291408966093	26.2159175089141	6.38399788259246e-05	0.0140789953303601	0.00957776046301858
SNHG19	-1.22075758995484	4.44953935762551	25.8807891596963	6.89987846269206e-05	0.0146919825886633	0.00999476785517598
C8orf33	-1.15498672592982	4.62877132395492	25.4989856832801	7.48426660096126e-05	0.0150469256684074	0.0102362310928592
RPL41	-0.973718061771084	13.0642087984049	25.4351879783098	7.55392219790494e-05	0.0150469256684074	0.0102362310928592
CCNG2	1.79981933361075	3.3441848160793	24.4935243507589	7.99574474489778e-05	0.0151758800421731	0.0103239571040983
GPR171	1.26096325071318	5.73198702570357	25.127148649354	8.11018690512897e-05	0.0151758800421731	0.0103239571040983
SNHG9	-2.03860888495603	4.87513363578818	28.1609053166577	9.32522192615456e-05	0.0169362486452954	0.0115215133509539
CHORDC1	1.47123019550575	4.60555115025799	23.6399070844478	0.000113571578904761	0.019051148917321	0.0129602529579593
TMEM60	1.43282921400031	3.98620510936403	23.5461198670407	0.000113852229198911	0.019051148917321	0.0129602529579593
MED10	-0.805623162669321	6.9861988886567	23.5130545065893	0.000116248403651003	0.019051148917321	0.0129602529579593
LPAR6	1.33187460607161	5.27189150415758	23.5015418122406	0.000117237839491206	0.019051148917321	0.0129602529579593
ATP5I	-1.04690412925268	7.64006424210188	23.1447456547994	0.000126543720837079	0.0194465580312019	0.0132292447211344
C16orf54	1.3509424425494	6.15680455637745	23.7712368402405	0.000131193547222737	0.0194465580312019	0.0132292447211344
ADNP	1.59760262155084	4.11450261777261	22.8694088516595	0.000133386786777278	0.0194465580312019	0.0132292447211344
MT-ATP8	-1.61670830084618	4.13037166520833	22.8806709854173	0.000135782719592782	0.0194465580312019	0.0132292447211344
COPB2	1.33358851879557	4.53709126058157	22.789788431436	0.000138261726462	0.0194465580312019	0.0132292447211344
CTB-31O20.2	-2.22545372521507	4.35688490696118	26.2661326331192	0.000140904845330701	0.0194465580312019	0.0132292447211344
ZFP36	-1.07253588128961	6.51533563143905	22.4581189581306	0.000148603978218651	0.0194465580312019	0.0132292447211344
MGAT2	1.13084173927272	4.41877000568962	22.3320417081905	0.000154021406378818	0.0194465580312019	0.0132292447211344
SERPINB9	1.14058322598308	4.97191754990704	22.2034970351186	0.000158811597918796	0.0194465580312019	0.0132292447211344
KIAA1143	-0.918414146780203	5.28589071228303	22.1193098684984	0.000161189629944801	0.0194465580312019	0.0132292447211344
RPS27	-0.791445850564398	14.1578083811877	22.0863912178486	0.000162238363615255	0.0194465580312019	0.0132292447211344
CXCR3	1.3219100670566	5.13638354167516	22.0539401521349	0.000164522322100061	0.0194465580312019	0.0132292447211344
COG3	-1.63037118968597	4.17119059824848	22.2467911856279	0.000164868501020721	0.0194465580312019	0.0132292447211344
ASF1A	1.17179918578299	5.15531160212943	22.0137647635766	0.000165997444273209	0.0194465580312019	0.0132292447211344
CNOT1	-1.46656640644375	4.98357580395985	22.6365521898087	0.000166909728850802	0.0194465580312019	0.0132292447211344
ARHGEF2	1.2343159515092	4.61104565174261	21.6544964463572	0.000181125562729062	0.0207120435157769	0.0140901383116415
SMIM4	-1.28820940411319	4.35749496480058	21.5554977793492	0.000185363871192026	0.0208113073565593	0.0141576662330125
ZFAND2A	-1.45927574400583	4.35088000090511	21.1388003703092	0.000205155051725399	0.0226220079357917	0.0153894626795061
FNIP1	-0.82359825063893	5.37766274643594	20.9756713173075	0.000212412881991251	0.0230113955490522	0.0156543580928197
YPEL5	-0.935959809241715	6.10436587024673	20.6105422767916	0.000232249809564307	0.0247265961044758	0.0168211870944927
S1PR4	1.20504008756464	6.86989725515128	21.0536975558704	0.000250234838859996	0.0261064987944699	0.0177599172465327
ATP6V1C1	1.53096540714394	3.09828974107166	19.7480871040899	0.000253666385047481	0.0261064987944699	0.0177599172465327
GMFB	-1.18593098203095	6.1345355956578	20.4573134157004	0.000268751328040439	0.0272055647647494	0.0185075977698504
TNFAIP8L2	2.03781433613573	4.02740504056671	20.3400877446268	0.000274843236327352	0.0273734997471193	0.018621841790589
EPC1	-0.893292683307249	6.99251491932706	19.7704643516245	0.000286564995007266	0.0280319235013419	0.0190697590498204
BRD3	1.26970669377104	4.21007450212514	19.6818470940495	0.000293390409894561	0.0280319235013419	0.0190697590498204
ZSCAN16-AS1	-0.895790908072846	5.08270258319918	19.6610474004383	0.000295072878961494	0.0280319235013419	0.0190697590498204
TNFRSF1A	1.27721844749138	4.55348962856166	19.4591845249107	0.000311843746210669	0.02917628989168	0.0198482568695442
CHMP7	1.1187740901439	5.11124166902211	19.286524063086	0.000325758932995223	0.0300233046454553	0.0204244701738279
ARHGAP25	0.846819767632719	5.48236146708618	19.1848978056933	0.000333570181555715	0.0302911157515667	0.0206066586442041
BET1	1.49511187726926	3.79025833644523	18.967184831717	0.000343398009973914	0.0307316335012887	0.0209063372354347
TSEN34	1.23151481813164	4.45459071688355	18.8244488353977	0.000367115049811659	0.0319825936391985	0.0217573494183742
ATG2A	-2.0311283127147	5.21340672421139	23.3301992175342	0.000367735084758395	0.0319825936391985	0.0217573494183742
MALAT1	-0.652814486276858	15.9459741627497	18.7308904856905	0.000374354922068056	0.0321061339412534	0.0218413923058706
CDC42EP3	1.11507681200618	5.27665145820818	18.3762094115644	0.000412433819983528	0.0341514318109779	0.0232327822887553
LYSMD2	2.36565441268557	4.24374597874872	20.3914556702645	0.000417338638817172	0.0341514318109779	0.0232327822887553
CCDC127	1.47942373466793	3.50308001654569	18.1338868342396	0.000417501595349695	0.0341514318109779	0.0232327822887553
TAGAP	1.35540677846823	5.99181946581702	19.597633430698	0.000423638524779723	0.0341514318109779	0.0232327822887553
SF1	-0.713323743126147	7.82154967833397	18.1448461976381	0.00043682553775759	0.0341514318109779	0.0232327822887553
CX3CR1	2.23076815025501	4.69466672143091	21.0132631172146	0.000439196684524335	0.0341514318109779	0.0232327822887553
AC092580.4	-1.05084197926982	6.75191881099828	18.4063881157098	0.000439282384490743	0.0341514318109779	0.0232327822887553
SNHG8	-0.913662195337087	7.81062139627479	18.0966970654665	0.000442447699575422	0.0341514318109779	0.0232327822887553
LMBRD1	-0.796638516884306	5.12829949728208	17.8184269421236	0.000477190917573059	0.0363784434075758	0.024747789796044
ETS1	-0.82370040192132	6.4464523045035	17.7403177760225	0.000486762305613035	0.0366555760629328	0.024936319597156
EIF1	-0.719127659688255	10.7928912315009	16.976023616099	0.000599021012957661	0.0432732029672732	0.0294382065454897
RFK	1.2525496669742	3.5572940591156	16.8570206445667	0.00060351502134846	0.0432732029672732	0.0294382065454897
CTA-29F11.1	-1.23552463055881	4.67351695899527	16.9569160206825	0.000603844744804794	0.0432732029672732	0.0294382065454897
EOMES	1.44701772194372	4.16428222960733	16.9107842900018	0.000607775743951217	0.0432732029672732	0.0294382065454897
TOPORS-AS1	-0.690408484094237	6.13948906538712	16.9131139088942	0.000609679134923525	0.0432732029672732	0.0294382065454897
HMHA1	0.912603991655474	6.53851184825472	16.8278752710544	0.000624239884974774	0.0433326634706501	0.0294786567654799
RCSD1	0.661336233808137	6.75983892757813	16.825505046658	0.00062455174880775	0.0433326634706501	0.0294786567654799
TNFSF10	1.61498909119164	4.62042569258706	17.4060170601831	0.000645642338614879	0.0442982382327431	0.030135524927125
TSG101	0.902137878258662	4.6616084506981	16.6643702608717	0.000656229723957458	0.0445298741256847	0.0302931038626367
LINC00324	1.29114912544343	3.31054268198245	16.3379026768951	0.000681532567427228	0.045744169607208	0.031119173548751
ATP6V1B2	1.23032230034041	3.88460973372217	16.3600680879632	0.000706228438483935	0.0465347705502438	0.0316570092590808
HNRNPDL	-0.718631732279269	8.34786323829661	16.3719658775106	0.000708383551696019	0.0465347705502438	0.0316570092590808
KLRF1	1.07528124792185	5.61458736575062	16.3057089679067	0.000723074102723894	0.0469998166770531	0.0319733741915436
RBL1	-1.42243767450107	3.65347253476251	16.0981432086609	0.000771384415399061	0.0496176954696792	0.03375428365338
SYTL4	-1.16459209781757	3.96558349411879	15.7947658017501	0.000839509577365889	0.0531447335724894	0.036153682566441
KCNJ3	-1.15862970640046	3.91422564088618	15.7793118429566	0.000843430589490521	0.0531447335724894	0.036153682566441
ITGB7	0.948936352710922	6.10123446094148	15.5938413035922	0.000883962350186891	0.0551360354788288	0.0375083397860043
S1PR1	0.968303952057664	5.04407923486172	15.5379806478421	0.000900883616034703	0.0556295632901429	0.0378440804441755
G3BP2	-0.891326535094372	6.42245332788862	15.4164723300188	0.000929786178526173	0.0568458381425656	0.0386714966709979
PTRH1	0.992662027971777	4.15176530047215	15.3880726781341	0.000939960835288032	0.0569044917441529	0.0387113979660204
EIF5A	-1.2555825198723	7.26923519045143	17.1026574955014	0.00104592562429949	0.0619741279463559	0.0421602066373779
PTGER2	0.823219391984701	5.90280319743405	14.97093769731	0.0010591592305329	0.0619741279463559	0.0421602066373779
CCNL1	-0.668119281284012	6.79949289768906	14.9456384466493	0.00106625441755814	0.0619741279463559	0.0421602066373779
C8orf59	-0.687002258960585	6.79484298417028	14.9353336565998	0.00106948242519037	0.0619741279463559	0.0421602066373779
RP11-473I1.5	-1.05151300026461	3.7558778795287	14.9104245513476	0.0010851362319867	0.0619741279463559	0.0421602066373779
ZNF331	-1.17563439534214	4.88991868116988	15.0986151804888	0.00108557411228765	0.0619741279463559	0.0421602066373779
RAB10	0.972434134823695	4.86829246239245	14.8715868633382	0.00109395626658345	0.0619741279463559	0.0421602066373779
CASP2	1.13250561388348	3.89060699089772	14.7449906720964	0.00112702139839778	0.0632668830464208	0.043039651398544
PHF23	1.48782819031278	3.78037250661619	14.633840593432	0.00114735927955152	0.0633834855983541	0.0431189746233614
JUND	-1.12297268084623	5.15589151465315	14.8568944631745	0.00114962759303897	0.0633834855983541	0.0431189746233614
MCM3	1.00128851823167	4.56563156444053	14.6389502274816	0.00117216260890678	0.0640540186725606	0.0435751296981083
SRPRB	0.965317287889706	4.3581511064877	14.5708601881465	0.00119566875453565	0.0647653908706809	0.0440590671065507
ALDH9A1	1.1831749408735	4.95231626728407	14.5974876541264	0.00122036747920985	0.0655284276880072	0.0445781512946857
GIMAP6	1.16985048194989	5.4617959413067	14.826783828448	0.00123929686448722	0.0659711908466259	0.0448793574088716
IRF2BP2	-0.848353507891979	5.12785269696681	14.3949822051302	0.00125613953910166	0.0662962534525874	0.0451004933423902
PAQR8	1.6120454952811	3.4899189732312	14.049183170376	0.00133113185994807	0.0689754182091527	0.0469230948616911
GLB1	1.19388931445516	3.43666846018483	14.0937100763417	0.00134009216712146	0.0689754182091527	0.0469230948616911
DCTN4	-1.12933606266809	3.39840179284467	14.198893866877	0.00134041298544102	0.0689754182091527	0.0469230948616911
RNF19A	-0.995256347257971	4.92294522764718	14.1390316158388	0.00135691656737081	0.0691350724034763	0.0470317055682271
HMGN2	-0.602745231075321	7.96337310266435	14.1125283569964	0.00136590750335613	0.0691350724034763	0.0470317055682271
AC245100.1	-0.991009472434016	5.27760686052872	14.0285268884235	0.00140207955489856	0.0702496904298984	0.0477899659564391
SCAND1	-0.636493513380875	7.01989609387174	14.0059651066524	0.00141068204264088	0.0702496904298984	0.0477899659564391
STAT3	-0.719951483631641	6.38818939740315	13.9642289176296	0.00142878054033213	0.0705817586924072	0.0480158677485095
NIPAL3	0.83311530220458	5.00802097554408	13.8301635881038	0.00149235148536361	0.0731370668422245	0.0497542112022766
SYAP1	-0.767908382289473	5.66325308591932	13.7836422887068	0.00150982694289474	0.073410876947835	0.0499404807152891
RRAGA	0.898357323797455	4.98150778909227	13.685236314142	0.00156011492908723	0.0747659082429695	0.0508622911754933
DDX6	-0.64347532766455	7.1415610236131	13.6714269931483	0.00156191128151305	0.0747659082429695	0.0508622911754933
RPL38	-0.755939715925784	11.7309667519879	13.6403111280923	0.00157676111177377	0.074896152809254	0.0509508948882023
C14orf119	1.5957192087079	5.21373867862931	15.2003646070915	0.00166613097520835	0.0781125910959131	0.0531389967186839
CWF19L2	-0.883339252251649	5.44594757222884	13.432190848165	0.00168200289260501	0.0781125910959131	0.0531389967186839
SCOC	0.959733819037771	4.58912017722898	13.4358217871154	0.00168581455772971	0.0781125910959131	0.0531389967186839
SRRM1	-0.768266665641044	7.57622807511705	13.3754199169816	0.00171085185994712	0.0781125910959131	0.0531389967186839
UQCRB	-0.542548552850704	9.97943402029124	13.365783803439	0.00171588373319188	0.0781125910959131	0.0531389967186839
XKR8	1.11377869463126	3.6094153860345	13.3220627932061	0.00172037447595857	0.0781125910959131	0.0531389967186839
FOS	-2.72358558795782	3.92744517793865	16.8566813482187	0.00174757953106633	0.0787686394476976	0.0535852980220162
GATA3	0.803916038100175	5.31955870854486	13.2400951130932	0.00178740075810589	0.0799797078355352	0.0544091723575684
API5	0.880575632321644	4.3848119465347	13.1658002189225	0.0018328343244793	0.0808309583639524	0.0549882672051686
ACER3	-1.44947062655444	3.63443454917034	13.3593920793568	0.00184540962651498	0.0808309583639524	0.0549882672051686
CCDC59	-0.778520278241187	6.41737617413605	13.1194025736244	0.00185276218720412	0.0808309583639524	0.0549882672051686
PCNA	1.08953006497987	4.77239846701065	13.1204343634859	0.00185878479152733	0.0808309583639524	0.0549882672051686
HSD17B12	1.13893549989567	3.94873757469881	13.072249385308	0.00187634745479127	0.0810240946387137	0.0551196553428146
TRA2A	-0.678435431659511	6.29857804778742	13.011876100396	0.00191617131228906	0.0820156242402267	0.0557941802497734
ATP6V1G1	-0.56153058904653	8.47960789173473	12.9952081020601	0.00192587295786767	0.0820156242402267	0.0557941802497734
CEBPG	1.12726858906394	3.58412666153618	12.8414266381501	0.00199640138320471	0.0844368393238978	0.0574413019055951
CCNH	-0.799716104423811	5.607356639198	12.8307514455054	0.00202896759473086	0.0850362304571326	0.0578490600277532
TMA7	-0.601002485685334	9.86999018248248	12.8151116943696	0.00203811532107783	0.0850362304571326	0.0578490600277532
RPS21	-0.727498501056741	11.8023465434896	12.7792171010936	0.00206134962170325	0.0854284155303194	0.0581158585172772
EPB41L4A-AS1	-0.820553836767643	6.46458326391895	12.7380725259534	0.00208866681676407	0.0859834506234543	0.0584934417926371
JUNB	-1.40175180990159	8.21336521670856	15.4730745084351	0.00212259252707968	0.0868013831438213	0.059049870825474
SAT1	-0.628309764680813	7.17495239353294	12.6260231366071	0.00216402153820338	0.0876956920510708	0.0596582577375081
RBM39	-0.640970980678902	8.12153021154351	12.5932920070113	0.00218656472953729	0.0876956920510708	0.0596582577375081
SBDS	-1.06029819441727	6.36452221260572	13.3956835369887	0.00218706665196193	0.0876956920510708	0.0596582577375081
GSKIP	1.13235178733651	3.8955620165894	12.5486968609361	0.00221203439101143	0.0881245958999715	0.0599500355405435
RP3-477O4.14	-0.925069768617927	3.83456442221095	12.4276077838804	0.00231786122899122	0.091669930048452	0.0623618810194806
ICAM2	0.795354921576444	5.86920421271038	12.3954547257512	0.00233071724981489	0.091669930048452	0.0623618810194806
STAT5A	1.01911654696467	3.77426322689874	12.3597363883916	0.00234818369964823	0.0917723692742268	0.0624315691146511
CETN3	1.18340381978549	3.6005315920861	12.2743055492088	0.00239191923396374	0.0925423140239719	0.0629553526808631
EMC2	0.918671038592398	4.0352120834418	12.3097366047518	0.00239785752936607	0.0925423140239719	0.0629553526808631
H3F3B	-0.642036190214579	9.6831726264254	12.1855167530677	0.00249183333353399	0.0941694412631716	0.0640622665319034
DAXX	0.936910615641833	5.05574699286991	12.1892336716239	0.00249528801002256	0.0941694412631716	0.0640622665319034
KB-1208A12.3	-1.43018594861672	5.06207265335777	13.6069880345538	0.00250307891565843	0.0941694412631716	0.0640622665319034
SOCS2	1.17664215243509	3.72411438329103	12.1340586290036	0.00251431034396647	0.0941694412631716	0.0640622665319034
RBM43	-0.930830479665403	4.11207910957754	12.1676212881061	0.00251626847099973	0.0941694412631716	0.0640622665319034
TMEM63A	0.984070250617524	5.27313185581976	12.1264349264028	0.00257182192855771	0.0956686771617101	0.0650821775395302
TRIM27	0.90915612502456	4.39359368320875	12.0292302199806	0.00263006181277089	0.097109234251296	0.0660621701038862
GIMAP4	1.21645893019874	7.93343027412987	13.8798932694493	0.00264200021930651	0.097109234251296	0.0660621701038862
SIT1	0.909660136049482	5.92316666354471	11.942748758863	0.0027493136070578	0.0993178731778533	0.0675646789187197
INTS5	1.24785507106405	3.50619677400426	11.8198271021535	0.00275639487813144	0.0993178731778533	0.0675646789187197
PFDN1	-0.634377502851865	5.73269238353526	11.8545475430695	0.00277569652889106	0.0993178731778533	0.0675646789187197
RPL21	-0.508491961643839	13.2622700698434	11.8411650567231	0.00278692872872543	0.0993178731778533	0.0675646789187197
RPS24	-0.633086600185174	11.7501615232582	11.839054251315	0.00278885389059078	0.0993178731778533	0.0675646789187197
FAM133B	-0.69621939847365	6.77152443056732	11.828685456447	0.00279859270169174	0.0993178731778533	0.0675646789187197
ISOC1	1.08778252752205	3.76645020914536	11.7450220027017	0.00286360138862836	0.101044220427315	0.0687390908737887
SNHG15	-0.894580710227555	4.77330370489379	11.7153473323234	0.00290835587182131	0.102040326752822	0.0694167292675472
MRPS14	0.906589996592821	4.8944677997327	11.6414385087767	0.00298410486310481	0.10306609585702	0.0701145468702841
IMPDH1	0.886028915792734	3.8959958734051	11.6018016087774	0.00301600252172623	0.10306609585702	0.0701145468702841
CD300A	1.15482205477197	4.69141306333216	11.6694378912172	0.00304223372671778	0.10306609585702	0.0701145468702841
RPL36	-0.571156506807047	12.0109694066769	11.5521643912273	0.0030648460332794	0.10306609585702	0.0701145468702841
RPS28	-0.602895262069387	12.8298512638967	11.5471405140454	0.00306994304145771	0.10306609585702	0.0701145468702841
RP5-827C21.4	-1.09524166339198	3.7856247694455	11.5622310010355	0.00307046707643949	0.10306609585702	0.0701145468702841
POLR2M	-0.840945457413262	4.29878219890163	11.5415854909379	0.00308443450927547	0.10306609585702	0.0701145468702841
TUBB	0.738273487150986	7.23216076832468	11.5326564660912	0.00308497265406062	0.10306609585702	0.0701145468702841
SUCLA2	0.957014882165273	3.92404823768326	11.5201192897672	0.0030974977545313	0.10306609585702	0.0701145468702841
KMT2E-AS1	-1.28673484635228	3.63983060561873	11.5731775503566	0.00311661557578319	0.10306609585702	0.0701145468702841
ING3	-0.807101160279798	4.593639904091	11.4994740619931	0.0031245690184623	0.10306609585702	0.0701145468702841
SPOP	0.777770434684108	5.16880622778067	11.4803313375882	0.00314436679106434	0.10306609585702	0.0701145468702841
PPP2R5C	-0.639054937366993	8.0398360752739	11.4567196358282	0.00316336924058537	0.10306609585702	0.0701145468702841
XPO4	-0.933107587895624	4.51043490451995	11.4490497293905	0.00317802877305651	0.10306609585702	0.0701145468702841
FBXL3	1.26592840830475	4.44165332587761	11.66763834689	0.00318795535363414	0.10306609585702	0.0701145468702841
VCP	0.879523162906931	5.58815579895287	11.3896444267398	0.00323807316358708	0.104141155130991	0.0708458959451315
CNBD2	-1.40742312843362	3.57641361943235	11.6562464963356	0.00327744320273737	0.104685493052052	0.0712162020711392
KLF9	-1.12773241639038	4.14735563558277	11.3794581025908	0.00328890455904424	0.104685493052052	0.0712162020711392
MFAP1	0.968061923763836	4.06586622444584	11.2403137575514	0.00340468271180103	0.107127457494641	0.0728774392504629
HOTAIRM1	-0.8964204443994	4.44099073954999	11.2374034853085	0.00341098657379186	0.107127457494641	0.0728774392504629
SNHG21	-1.01906386096251	3.90844856244	11.2271942172843	0.00343028801958275	0.107127457494641	0.0728774392504629
ACTR3	0.861826657315741	7.5541753433355	11.6043830701453	0.0034350180702735	0.107127457494641	0.0728774392504629
PNPLA6	1.16986597074841	3.4895346930241	11.1355637014681	0.00347110490532344	0.107266943267442	0.0729723296377771
TAF11	-0.721234616668536	5.00286052663373	11.1785098947922	0.00347423298032202	0.107266943267442	0.0729723296377771
CALHM2	1.21856783361174	3.91233425165445	11.1153026659631	0.00353424759427354	0.108577009426065	0.0738635508906843
RGS10	-0.611526428526538	7.94606138508526	11.100090220782	0.00356383456573132	0.108943952690054	0.0741131777002354
CTD-2336O2.1	-0.886541360577348	4.12521477117586	11.0525163370964	0.00363393221493551	0.11011131392707	0.0749073186200664
CTD-3184A7.4	-0.659673309104203	5.94446406172077	11.0398672041946	0.00363768551273234	0.11011131392707	0.0749073186200664
GALT	0.700763123237347	4.83260969772375	11.0088576891991	0.00368409630206934	0.110539517419322	0.0751986199794307
TMEM116	0.896389523946824	4.35644020275329	11.007514411757	0.00368763410338142	0.110539517419322	0.0751986199794307
ATP1A1	0.67462883956546	6.16585418247744	10.9656467487051	0.00373038261965299	0.110924449741308	0.0754604845150708
EIF4A3	1.21204103799399	4.69631472255662	11.1997131810095	0.00373640251760197	0.110924449741308	0.0754604845150708
TRIB2	1.18389043819365	3.57628800803724	10.8918555838748	0.00378013544779365	0.111685820048449	0.0759784349976395
UQCR11	-0.560069393110835	8.59237101261258	10.8757746643735	0.0038445321827952	0.112981307001176	0.0768597382032337
PPP1R15A	-1.59196636225973	4.74430434583842	12.4336833444908	0.00386195270646861	0.112981307001176	0.0768597382032337
MRPL33	-0.623196322126045	6.5430166201752	10.8499060592982	0.00387887240230759	0.112981307001176	0.0768597382032337
FEZ2	0.92463939772836	4.11001640812961	10.8083478847455	0.00394102489973906	0.113572850903112	0.0772621579542994
PET117	-0.827880244330821	4.11127825996296	10.7950501214113	0.00396494270255813	0.113572850903112	0.0772621579542994
NUDT2	-1.02025198298937	4.64037086125118	10.84015492656	0.00396910240501191	0.113572850903112	0.0772621579542994
CCAR2	0.979758629142387	3.73503480788634	10.7530290227527	0.0039964095277655	0.113572850903112	0.0772621579542994
TMEM2	-1.91155072515641	5.48380340244118	13.6074398394408	0.00400510126460398	0.113572850903112	0.0772621579542994
AIM1	-0.800565636887224	5.12589341274029	10.7452902075094	0.00402200161876789	0.113572850903112	0.0772621579542994
PRF1	0.814271997785642	7.53468064882958	10.9681259853995	0.00402792782960025	0.113572850903112	0.0772621579542994
NAPRT	1.25827701413458	4.11422250911868	10.8202306047692	0.00406754894231706	0.113688178756834	0.0773406140182259
PHF20	-0.59296168627436	6.39144733605841	10.709672924917	0.00406884008182352	0.113688178756834	0.0773406140182259
NRDE2	-0.84386489763175	4.58890979264432	10.6679433671904	0.00413364302071946	0.114856492156796	0.0781354026823324
TAP1	0.902697444276822	6.14678973191111	10.8440255087545	0.0041636318956105	0.114856492156796	0.0781354026823324
UBLCP1	0.818576522476667	4.41894912676417	10.6428547930804	0.00417474864317779	0.114856492156796	0.0781354026823324
PVT1	-0.839948757890571	4.03076315513238	10.6250471005968	0.00420322197928722	0.114856492156796	0.0781354026823324
NDUFA1	-0.586558198979241	8.00216584257437	10.6134174398516	0.00420470036792674	0.114856492156796	0.0781354026823324
SELK	-0.697489653279125	6.90056473179823	10.6014187771692	0.00422225485337535	0.114856492156796	0.0781354026823324
C10orf76	-1.0723948206644	3.28121567658681	10.5638717548406	0.00429566928490274	0.115806961526723	0.0787819948388736
RNPC3	-0.91852329425436	4.49121763283287	10.5461815572948	0.00431105762672047	0.115806961526723	0.0787819948388736
TRIM14	1.00533617812709	3.9116157990628	10.5373949073113	0.00431345767629899	0.115806961526723	0.0787819948388736
ARPC5	0.52492307966616	7.70540794911104	10.5057440694504	0.00436338017700327	0.116354304720677	0.079154345413595
RPL26	-0.543274839049375	12.4532333912469	10.5002208661115	0.00437153015306836	0.116354304720677	0.079154345413595
TMSB10	-0.564754020947822	12.2753607083455	10.4522444442296	0.00444448734673551	0.11733178166868	0.0798193104800942
IRS2	-0.972279801686376	3.72426983066043	10.4646397625017	0.00444625698954999	0.11733178166868	0.0798193104800942
FAM177A1	-0.675976226976775	5.5269162636928	10.4257310917528	0.00448706742311733	0.117711833007819	0.0800778545455273
AL592183.1	-1.04028371549786	4.34823362872298	10.4209537111322	0.00450415563296773	0.117711833007819	0.0800778545455273
RPL35A	-0.535228328212334	12.3677273878496	10.4048823803285	0.00451784687009769	0.117711833007819	0.0800778545455273
STOM	0.762249318192767	5.40300137031704	10.3820956696825	0.00455873327549923	0.117924099743096	0.0802222568907972
EMB	-0.655582222443719	6.44335288745293	10.3757473702283	0.00456418782811336	0.117924099743096	0.0802222568907972
GLUL	0.992070249959813	4.33037938345488	10.3619948028447	0.00459688743135086	0.11817893341238	0.0803956169768719
FNTA	0.696478626070313	5.7122678627694	10.3412312407736	0.0046215475634231	0.11817893341238	0.0803956169768719
HSPA8	0.714242413460941	9.13959867032443	10.3718651030797	0.00465006130668172	0.11817893341238	0.0803956169768719
WDR6	0.858689400921926	4.03507346557861	10.3260762904736	0.00465060418124833	0.11817893341238	0.0803956169768719
FTSJ2	1.10225793099513	3.55860583635284	10.2741424631545	0.00468401249404912	0.118357118170609	0.0805168337890402
ZBTB24	-0.789070576533528	4.26863919341938	10.300798018731	0.00469595043753835	0.118357118170609	0.0805168337890402
TMED7	0.937580158457623	3.74290897349376	10.2337437960957	0.00478372722057982	0.119080692871021	0.0810090724037303
SNRPD2	-0.438536500438413	8.99385467196797	10.199152537863	0.00485261579979143	0.119080692871021	0.0810090724037303
LRRC41	0.994478142438143	3.48071862735171	10.1634066389272	0.00486815318591161	0.119080692871021	0.0810090724037303
NFYB	0.856902032821834	4.20102251022366	10.157824218345	0.00493478548569555	0.119080692871021	0.0810090724037303
MRFAP1L1	0.618409113834806	5.08536461361871	10.1525845580869	0.00493974442103975	0.119080692871021	0.0810090724037303
TCP1	0.671774229913939	5.72807900407106	10.1460065547963	0.00494644696399674	0.119080692871021	0.0810090724037303
B3GALT4	1.02607609447259	3.87067102802688	10.1312829893648	0.00496255253913079	0.119080692871021	0.0810090724037303
ASXL2	0.853636653844702	3.8899352344292	10.1266437080191	0.00497925820316098	0.119080692871021	0.0810090724037303
NDUFS5	-0.564400338833242	8.15169690470567	10.1174748683233	0.00499317997981507	0.119080692871021	0.0810090724037303
NASP	0.612456185366319	5.67237001625155	10.1145509240648	0.0050012940299298	0.119080692871021	0.0810090724037303
USP14	0.784215037502853	4.83533490888452	10.1163249430195	0.00500647917876628	0.119080692871021	0.0810090724037303
MPC1	-0.556093040914178	5.42177291849067	10.0928268407165	0.00503856680757493	0.119080692871021	0.0810090724037303
SFXN1	-0.750193163909987	5.90022748539843	10.0718981550519	0.0050746100442896	0.119080692871021	0.0810090724037303
TMEM161B-AS1	-0.715587510750894	4.14592726899226	10.0560164933121	0.00511685409920471	0.119080692871021	0.0810090724037303
FAM78A	0.87304194542319	3.9139553684723	10.0302797327495	0.00515087458903605	0.119080692871021	0.0810090724037303
BCL2L13	-0.740305389439796	4.08508108191424	10.0172658947818	0.00518810686292291	0.119080692871021	0.0810090724037303
SAP18	-0.551225993588926	7.96629261211003	10.0060011690223	0.00519235708389986	0.119080692871021	0.0810090724037303
ROMO1	-0.705705494150021	6.29940223088931	10.000137172674	0.00520367604899338	0.119080692871021	0.0810090724037303
MINCR	-0.906030366854184	3.80891208737002	10.0075397443625	0.00521113004989214	0.119080692871021	0.0810090724037303
TMEM106B	0.75304268618384	5.01415472841255	9.99815614343848	0.00521608939012391	0.119080692871021	0.0810090724037303
DDX56	0.915630390936209	4.02923540027922	9.99220840526486	0.00522392564195891	0.119080692871021	0.0810090724037303
FCN1	-1.19755309111157	3.33381670544394	9.99819101592541	0.00522865389511836	0.119080692871021	0.0810090724037303
CMTR2	0.84651886394997	3.94727313509655	9.9884675532858	0.00522959051134871	0.119080692871021	0.0810090724037303
PNN	-0.59729474591832	7.13183704750375	9.98550898996026	0.00523009998738904	0.119080692871021	0.0810090724037303
ATAD1	0.904081157367352	4.2872019606092	9.9900052899537	0.00523432678160351	0.119080692871021	0.0810090724037303
STARD3NL	1.07047912681696	4.53172903680648	9.99084312013654	0.0052344098835442	0.119080692871021	0.0810090724037303
FLJ37453	-0.779525068920413	4.15084524614362	9.95550678444348	0.00530079389181671	0.119080692871021	0.0810090724037303
TSC22D3	-1.09760752564566	8.74239154059759	11.337113839904	0.00530554645566879	0.119080692871021	0.0810090724037303
IRF9	-0.701910000017918	5.65372162679579	9.9454135586437	0.00530580741474239	0.119080692871021	0.0810090724037303
TRIAP1	-0.631603189765024	4.93745796285213	9.94396306564022	0.00531166289506104	0.119080692871021	0.0810090724037303
TTC38	0.974454076410633	4.62328502501762	9.94320073557088	0.00532247307407318	0.119080692871021	0.0810090724037303
FGR	1.03771085516052	4.8112102130695	10.0173462841591	0.00535695503029554	0.119419484881137	0.0812395482753058
IMMT	0.806032238170513	5.00783597867208	9.84783884907227	0.00550051188830641	0.121220874138141	0.0824650103483727
RP11-352M15.2	-0.715196968167844	4.39443929325692	9.84304556021929	0.00551091200771431	0.121220874138141	0.0824650103483727
PAIP2	-0.566365613937893	7.15727928764647	9.82980094898306	0.00552572355221726	0.121220874138141	0.0824650103483727
SNX22	-1.08549493454946	3.47467648995073	9.8380065799608	0.00553464298014	0.121220874138141	0.0824650103483727
CXorf40B	1.3167863070429	3.31428093768468	9.75252762805014	0.00553720171191455	0.121220874138141	0.0824650103483727
PRKD2	0.801041786488895	4.65906851001218	9.8215427324542	0.00555554775402332	0.121220874138141	0.0824650103483727
U2AF1	-0.877729927750759	5.27516131570079	9.87415732015343	0.00558022005470274	0.121330488865456	0.0825395798454711
TMEM242	-0.822877747444457	4.50919875690427	9.76532185662015	0.00566272149513664	0.12196165809986	0.082968956203436
CNPY4	0.967688315586551	3.59077668824843	9.74334696270136	0.00566698933595722	0.12196165809986	0.082968956203436
STRA13	-0.593394351137136	5.450845135853	9.75639507322611	0.00567348401501501	0.12196165809986	0.082968956203436
RP11-452F19.3	-0.937147189658084	3.43301484144904	9.7569631055004	0.00569558078541537	0.12196165809986	0.082968956203436
IFI27L2	-0.60866208637562	6.30485109218769	9.73859281940333	0.00570800310783152	0.12196165809986	0.082968956203436
CAPN2	0.609092719160071	5.7844676336076	9.71540468971863	0.00575734340950712	0.122418792976483	0.0832799392135762
PDAP1	-0.512622029571925	6.36973155055909	9.70867993410534	0.00576904757184722	0.122418792976483	0.0832799392135762
LBR	0.677177534507694	5.48456602018153	9.66840450677773	0.00585661682355022	0.123810439015873	0.084226658216021
RBM4	-0.566347535994214	5.99714029019909	9.65794905594578	0.00587473014277745	0.123810439015873	0.084226658216021
PIN1	-0.517988999316106	6.14943576438246	9.62467224307605	0.00594474651757303	0.12420131047928	0.0844925630736121
NDUFB8	-0.490666989320043	7.47090125242564	9.62191989212493	0.00594987584164243	0.12420131047928	0.0844925630736121
ATG101	0.841649875766555	4.06687925932854	9.62483239643807	0.00595361747398655	0.12420131047928	0.0844925630736121
RPL31	-0.503018164233922	12.4690910485364	9.59083092645472	0.00601621411420876	0.125084586381276	0.0850934443732766
NUP160	-0.749485138448116	4.86133977687553	9.57171015284882	0.00606318765412307	0.12563820055104	0.0854700610126398
CCDC28A	0.667361648576383	4.59594578645765	9.52965826630654	0.00616431994862961	0.12676614010173	0.0862373838634386
UBL4A	0.788224665201982	4.05212968139628	9.52182967908031	0.00617808147955696	0.12676614010173	0.0862373838634386
ADRB2	0.929654912862371	4.35573956705709	9.522915832677	0.00617920780091026	0.12676614010173	0.0862373838634386
PTEN	0.785074160861977	4.23488977328739	9.50544707490383	0.0062180868700114	0.127141345769273	0.086492631480457
CD164	0.690963039441151	6.67185722843512	9.4666732196876	0.00629114987382229	0.128210727626576	0.0872201182813557
RP4-605O3.4	-0.773612745086018	3.97932825536727	9.44380600344692	0.00636298921327178	0.129248218394583	0.0879259099820698
DAZAP2	-0.471992187532047	7.65948538917913	9.42427645166291	0.00638724127970779	0.12924863356178	0.0879261924150039
TBX21	1.37094844537026	4.12877372826704	9.74787875921503	0.00642995247810063	0.12924863356178	0.0879261924150039
EXOSC3	1.0620966131062	3.85388642131032	9.38850401247758	0.00645805057381354	0.12924863356178	0.0879261924150039
HNRNPAB	1.34267058536239	4.2536901681849	9.73925311343416	0.00650898753587402	0.12924863356178	0.0879261924150039
FAM200B	-0.617026751192649	5.59683742828708	9.372466729778	0.00650950644510449	0.12924863356178	0.0879261924150039
CREBL2	1.06462845718373	3.90456731352172	9.36074699665246	0.00652848288942174	0.12924863356178	0.0879261924150039
MID1IP1	1.01778525768876	4.22227852627263	9.36349671409941	0.00654011323055457	0.12924863356178	0.0879261924150039
TIPARP	-1.19605588670302	3.82143916306417	9.52680845672788	0.00654479045045158	0.12924863356178	0.0879261924150039
MGAT1	0.676140532124819	5.28532350208526	9.35532827184768	0.00655506210155772	0.12924863356178	0.0879261924150039
SLAMF6	0.869863261113821	4.16102853229261	9.34949683310538	0.00657473522446395	0.12924863356178	0.0879261924150039
ABHD3	0.854956892771641	4.49798249536697	9.3431288673962	0.00659325013311102	0.12924863356178	0.0879261924150039
GRAP2	0.543066899920267	6.19078452472466	9.30106288307465	0.00667939583539374	0.130073153504212	0.0884871027868233
COX6C	-0.567251529448995	8.86012066485271	9.29703481646336	0.00668767682918	0.130073153504212	0.0884871027868233
AAMP	0.721808475060288	4.84210002667946	9.29785862292591	0.00669867088930415	0.130073153504212	0.0884871027868233
ZNF350	-0.900624359184358	4.54953487418924	9.27554138419817	0.00674985561761144	0.130073153504212	0.0884871027868233
DOK1	1.14530717847561	3.3610676839392	9.22510403524174	0.00675647192676286	0.130073153504212	0.0884871027868233
PITPNA-AS1	-0.656603586148264	4.80145496849492	9.26943489189418	0.00676169753438897	0.130073153504212	0.0884871027868233
CNOT11	0.965731219693102	3.74726752359858	9.24285102428896	0.00680596510711894	0.130518119678446	0.0887898075843573
C6orf226	-0.773860566168791	4.60895372548354	9.20700791075117	0.00691914655453659	0.132277801777905	0.0899868968115513
FUS	-0.437684544907391	7.94618746229087	9.18996851419159	0.00695295742891661	0.132511991290806	0.0901462129420621
PCGF5	-0.688755503569894	5.10582653978557	9.17885007506605	0.00698526702460514	0.132511991290806	0.0901462129420621
RPS15	-0.465792607194319	12.4664635787715	9.16923022734943	0.00700557282087863	0.132511991290806	0.0901462129420621
TSPYL2	-1.2296469539012	5.20825987889453	10.114485214511	0.00707300330029184	0.132511991290806	0.0901462129420621
COA3	0.777088556772914	4.79428696221051	9.14532619377834	0.00708144269750275	0.132511991290806	0.0901462129420621
SPSB2	1.09434130153548	3.68147104440047	9.12368393110566	0.00708830317234552	0.132511991290806	0.0901462129420621
ATP5G2	-0.456973170578271	9.09054216778908	9.12982692902234	0.00710700231386634	0.132511991290806	0.0901462129420621
CYCS	-0.511210119092346	6.9381074277799	9.12666502574776	0.00711555484796385	0.132511991290806	0.0901462129420621
VTI1A	-0.674591298107701	4.36379718081603	9.12836996723325	0.00712453135361095	0.132511991290806	0.0901462129420621
ECI2	0.766989024398981	4.8087127536799	9.11874011753525	0.00715018492513078	0.132589765503551	0.0901991217443164
ALKBH5	1.09431074790019	4.68008013918546	9.30922226621384	0.00719529365609905	0.133026761456322	0.0904964045021225
EXOSC8	-0.568627669542185	5.21945346538386	9.08126445334598	0.00723794032485007	0.133088757820095	0.0905385798355084
ILK	0.69848796319558	5.08311052317008	9.08225772755732	0.00724175265223514	0.133088757820095	0.0905385798355084
USMG5	-0.455550972232345	8.07723724468962	9.04685358288358	0.0073260276916808	0.133976233542895	0.0911423182195526
PFDN5	-0.454311742852593	10.3527896227209	9.03923954782	0.00734640935332839	0.133976233542895	0.0911423182195526
ITPKB	-0.810150590418465	4.70691924558408	9.03901660152277	0.00735513249733462	0.133976233542895	0.0911423182195526
AFF4	-0.661849977569195	5.18354011680501	9.02091914162897	0.00739976566949209	0.134283063037372	0.091351050400517
RPL37A	-0.670195239145027	12.1034295681658	9.05467777613523	0.00741546955396662	0.134283063037372	0.091351050400517
ERI3	-0.704103209339202	4.0614364273311	9.01172582761045	0.00744172308014445	0.134364444502608	0.0914064131705067
TBC1D2B	-0.881812574283409	3.51285650310907	9.00309451496933	0.00747461238039579	0.134419554451632	0.0914439037640112
UBASH3A	0.794445179335872	4.40714420297434	8.98815803011172	0.00750307468908211	0.134419554451632	0.0914439037640112
NDUFB1	-0.620900086885402	7.38338098084023	8.97927493703424	0.00751008037017216	0.134419554451632	0.0914439037640112
SERTAD3	-1.15792801001745	3.68568176076136	9.05467989875247	0.00760788035676181	0.13577647746533	0.0923670011361603
ATPIF1	-0.520427136886085	7.71835647069501	8.91850541769885	0.00767985803687604	0.136587040251608	0.0929184166331501
UNC13D	0.660065857095285	4.95378310948637	8.9158867621182	0.00769911378715031	0.136587040251608	0.0929184166331501
ANAPC16	-0.433331406538158	8.21002950967679	8.89718842900054	0.00774035127415534	0.136587040251608	0.0929184166331501
FAU	-0.520110837431173	11.6023383089635	8.89665942087811	0.00774177556081989	0.136587040251608	0.0929184166331501
RPL36AL	-0.526267437246123	10.0556133765257	8.87109394119693	0.00781515959480165	0.137284414153192	0.0933928311794868
PPDPF	-0.601149555198068	9.11399891424585	8.86156968311151	0.00784271756367307	0.137284414153192	0.0933928311794868
HAUS2	-0.947502174801132	3.97869444063218	8.86786675075725	0.00784799970786667	0.137284414153192	0.0933928311794868
NDUFA3	-0.640230589626358	7.39970855018036	8.84782536882836	0.00788284524779817	0.137504433347892	0.0935425074237539
DNAJA1	0.582795817322917	6.0567140104416	8.82772305702184	0.00794354521079828	0.137815998727813	0.0937544613670174
LINC00869	-0.515363537142985	6.89628452544692	8.82332845709699	0.00795477941932619	0.137815998727813	0.0937544613670174
MTHFD1	1.00516305244104	3.54514743625247	8.79551667852576	0.00798819309121604	0.137815998727813	0.0937544613670174
RBM3	-0.551715553794502	8.02703093349772	8.80613236708789	0.00800524701992006	0.137815998727813	0.0937544613670174
CXCL14	-1.17568800820717	4.48155230237154	9.21211649089953	0.00801229854951984	0.137815998727813	0.0937544613670174
CORO1B	-0.563130726915592	5.95370207974331	8.79185777063114	0.0080489821779592	0.138062402635828	0.0939220867943109
CERS2	0.69222235865588	4.57405284251949	8.78603284281754	0.00808263042104919	0.138255520360052	0.0940534623122638
DOHH	1.21198149629814	3.13587618023738	8.68493801446504	0.00815298131285458	0.139073645322865	0.0946100222612354
INPP4A	0.941125785962913	4.58331739516388	8.70416774869728	0.00833236807999736	0.140804193756701	0.0957872922283045
MAPKAPK5-AS1	-0.687524381973479	5.63219255766433	8.69650169343157	0.00833977475360779	0.140804193756701	0.0957872922283045
TNFAIP3	-1.94852868663564	5.82560373390474	11.0122751227972	0.00835297299886971	0.140804193756701	0.0957872922283045
LEF1	0.711732033566101	6.57691686024394	8.71913836965848	0.00838010665237464	0.140804193756701	0.0957872922283045
MRPL27	0.834764209597136	4.52998947317115	8.68462141434868	0.00839332576247422	0.140804193756701	0.0957872922283045
NCBP2-AS2	-0.77037109932359	5.97196624067256	8.75351079813992	0.00840953869114066	0.140804193756701	0.0957872922283045
SQSTM1	0.521270772611327	6.08705298962082	8.67043550466558	0.00842093847044404	0.140804193756701	0.0957872922283045
COIL	-0.727395681634844	4.70412635013041	8.66742273039308	0.00843731258835255	0.140804193756701	0.0957872922283045
RTF1	-0.609685312544828	6.67396161515099	8.65050887946246	0.00848231562712994	0.140804193756701	0.0957872922283045
SLFN12L	-0.768263279278892	3.86858733061594	8.65668268785252	0.00848936821421787	0.140804193756701	0.0957872922283045
CRK	0.838856287254457	3.82313098576791	8.63345257191079	0.00853557023230082	0.140804193756701	0.0957872922283045
IDS	-0.568480896780646	5.85291977462892	8.63304307546027	0.00853877958986379	0.140804193756701	0.0957872922283045
SPN	0.727041519010347	6.47117756713164	8.64835960072271	0.00860279712517609	0.140804193756701	0.0957872922283045
SRP14	-0.494296729436009	9.21106689908832	8.6120203949369	0.00860446098181316	0.140804193756701	0.0957872922283045
TMEM43	0.770594233590432	4.11948025199125	8.61263072792347	0.00861864488144597	0.140804193756701	0.0957872922283045
LINC-PINT	-0.690150727284356	5.07561790109593	8.60360620264822	0.00863650767124712	0.140804193756701	0.0957872922283045
RPL39	-0.511670823922129	12.9919107244692	8.60034023127307	0.00864207116336678	0.140804193756701	0.0957872922283045
LIMA1	1.14010887551542	3.68564992425794	8.57704777215432	0.00867214773972689	0.140821672371922	0.0957991827066998
SUSD3	0.757067522211602	5.24422498463275	8.58128250901451	0.00871344077025718	0.140821672371922	0.0957991827066998
TMEM256	-0.507331575672851	6.48067057313236	8.57032215482219	0.00874040173518952	0.140821672371922	0.0957991827066998
RP11-332H14.2	-0.99076794218967	3.92157126164906	8.5749626122411	0.00875107975282909	0.140821672371922	0.0957991827066998
PCID2	0.689464547141519	5.23544078060946	8.5631669120574	0.00877224428609999	0.140821672371922	0.0957991827066998
UBQLN2	0.719601718770298	5.32287406191125	8.56033023931151	0.00878057674302253	0.140821672371922	0.0957991827066998
MTG2	1.03733085052936	3.43473567658156	8.52287393686993	0.00881407381309738	0.140821672371922	0.0957991827066998
JPX	-0.592645531091024	4.84475859756703	8.54202948757431	0.00884016415901162	0.140821672371922	0.0957991827066998
MAPK1IP1L	-0.639865845678611	5.64890584054446	8.53681952191644	0.00885214680518477	0.140821672371922	0.0957991827066998
IK	-0.463473399657912	6.83067642763104	8.53059197410213	0.00887119523120283	0.140821672371922	0.0957991827066998
RASA3	0.764075847330854	4.93523052301124	8.5237223934198	0.00890779642268621	0.141040110025865	0.0959477830490171
DDX24	-0.478593946143534	7.50031828269765	8.47589621656185	0.00905492127780425	0.143002912763277	0.0972830526484429
CDK2AP2	0.776010993977766	5.89799506832015	8.46373301265481	0.00922515087278037	0.145319659794436	0.0988591060242118
DNTTIP1	1.05121557702303	3.67369716271077	8.39866225982288	0.00928526816473109	0.14589448070538	0.0992501493383814
