# Supplementary material for: Multi‐Omics Analysis in Autoimmunity: Identification of MicroRNA Regulatory Networks and Cell‐Type‐Specific Dysregulations in Multiple Sclerosis and Type 1 Diabetes
Source: MedComm (2020). 2026 Apr 2;7(4):e70647. doi: 10.1002/mco2.70647 (PMC13051886; doi:10.1002/mco2.70647)
Supplement: Supplementary file 10 — Supporting File 9: mco270647‐sup‐0010‐tableS10.csv [file MCO2-7-e70647-s004.xlsx]

## Sheet: Foglio1
Gene	Sequence (5'-3')
BCL2	F	TCGCCCTGTGGATGACTGA
	R	AGAGACAGCCAGGAGAAATCA
IL10RA	F	GCTCCTGAGGTATGGAATAGAGTCC
	R	TATGTGTCATTTGCGGGGGC
CHUK	F	TATGTGTCATTTGCGGGGGC
	R	GGAGTTACCACACATGACAG
FOXP3	F	GAGAAGCTGAGTGCCATGCA
	R	GGTCAGTGCCATTTTCCCAG
BMI1	F	GAGGGTACTTCATTGATGCCACAAC
	R	GCTGGTCTCCAGGTAACGAACAATA
GAPDH	F	TGGACCTGACCTGCCGTCTA
	R	CCCTGTTGCTGTAGCCAAATTC
ACTB	F	CATCGAGCACGGCATCGTCA
	R	TAGCACAGCCTGGATAGCAAC
B2M	F	ACTGAATTCACCCCCACTGA
	R	CCTCCATGATGCTGCTTACA
hsa-miR-15a-5p	F	TAGCAGCACATAATGGTTTGTG
	R	QuantiMir™ 3’ Universal Primer
hsa-miR-155-5p	F	TTAATGCTAATCGTGATAGGGGTT
	R	QuantiMir™ 3’ Universal Primer
hsa-miR-146a-5p	F	TGAGAACTGAATTCCATGGGTT
	R	QuantiMir™ 3’ Universal Primer
hsa-miR-152-3p	F	TCAGTGCATGACAGAACTTGG
	R	QuantiMir™ 3’ Universal Primer
hsa-miR-22-3p	F	AAGCTGCCAGTTGAAGAACTGT
	R	QuantiMir™ 3’ Universal Primer
hsa-miR-150-5p	F	TCTCCCAACCCTTGTACCAGTG
	R	QuantiMir™ 3’ Universal Primer
